# Supplementary material for: Divergence of the SigB regulon and pathogenesis of the Bacillus cereus sensu lato group
Source: BMC Genomics. 2012 Oct 22;13:564. doi: 10.1186/1471-2164-13-564 (PMC3485630; doi:10.1186/1471-2164-13-564)
Supplement: Additional file 2 — Table S1. Cluster IDs found in each Gene Cluster identified in Figure 3 and Additional file 1: Figure S1. Cluster IDs generated by CD-hit analysis. [file 1471-2164-13-564-S2.xlsx]

## Sheet: Sheet1
Additional data Table 1: Cluster IDs found in each Gene Cluster identified in Fig. 3 and Additional data Fig. 1
Cluster 1
bID_Cluster_10727
bID_Cluster_10657
bID_Cluster_10791
bID_Cluster_11534
bID_Cluster_12987
bID_Cluster_13901
bID_Cluster_2287
bID_Cluster_274
bID_Cluster_3960
bID_Cluster_5107
bID_Cluster_5940
bID_Cluster_7500
bID_Cluster_8180
bID_Cluster_9165
bID_Cluster_9383
bID_Cluster_9427
bID_Cluster_1960
bID_Cluster_2997
bID_Cluster_12685
bID_Cluster_14072
bID_Cluster_2303
bID_Cluster_3759
bID_Cluster_5471
bID_Cluster_10524
bID_Cluster_1426
Cluster 2
bID_Cluster_11633
bID_Cluster_2017
bID_Cluster_12075
bID_Cluster_3344
bID_Cluster_3361
bID_Cluster_650
bID_Cluster_9721
bID_Cluster_7465
bID_Cluster_6230
bID_Cluster_8175
bID_Cluster_857
bID_Cluster_1194
bID_Cluster_10550
bID_Cluster_13182
bID_Cluster_544
bID_Cluster_11480
bID_Cluster_4858
bID_Cluster_12786
bID_Cluster_3378
bID_Cluster_8816
bID_Cluster_8767
bID_Cluster_9538
bID_Cluster_8445
bID_Cluster_2081
bID_Cluster_6688
bID_Cluster_1074
bID_Cluster_8963
bID_Cluster_1966
bID_Cluster_2625
bID_Cluster_606
bID_Cluster_12521
bID_Cluster_14484
bID_Cluster_4143
bID_Cluster_1252
bID_Cluster_2408
bID_Cluster_3717
bID_Cluster_10430
bID_Cluster_7471
bID_Cluster_1724
Cluster 3
bID_Cluster_542
bID_Cluster_4234
bID_Cluster_8374
bID_Cluster_983
bID_Cluster_4665
bID_Cluster_4197
bID_Cluster_3844
bID_Cluster_8242
bID_Cluster_8095
bID_Cluster_5592
bID_Cluster_11694
bID_Cluster_7865
bID_Cluster_12464
bID_Cluster_1725
bID_Cluster_10015
bID_Cluster_2006
bID_Cluster_6682
bID_Cluster_11849
bID_Cluster_3140
bID_Cluster_11281
bID_Cluster_10114
bID_Cluster_10408
bID_Cluster_640
bID_Cluster_8137
bID_Cluster_721
bID_Cluster_2508
bID_Cluster_5308
bID_Cluster_10658
bID_Cluster_3358
bID_Cluster_1487
bID_Cluster_13850
bID_Cluster_11988
bID_Cluster_4396
bID_Cluster_5686
bID_Cluster_11000
bID_Cluster_8342
bID_Cluster_9586
bID_Cluster_2844
bID_Cluster_2197
bID_Cluster_13334
bID_Cluster_13410
bID_Cluster_494
bID_Cluster_3742
Cluster 3a
bID_Cluster_13222
bID_Cluster_527
bID_Cluster_845
bID_Cluster_2071
bID_Cluster_2862
Cluster 4a
bID_Cluster_1988
bID_Cluster_1603
bID_Cluster_3664
bID_Cluster_5866
bID_Cluster_6528
bID_Cluster_1186
bID_Cluster_4984
bID_Cluster_6986
bID_Cluster_1542
bID_Cluster_8996
Cluster 4b
bID_Cluster_3959
bID_Cluster_4585
bID_Cluster_5559
bID_Cluster_2077
bID_Cluster_13854
bID_Cluster_11158
bID_Cluster_10476
bID_Cluster_3242
bID_Cluster_618
Cluster 5
bID_Cluster_2336
bID_Cluster_9779
bID_Cluster_2768
bID_Cluster_3224
bID_Cluster_4364
bID_Cluster_6809
bID_Cluster_3195
bID_Cluster_1276
bID_Cluster_5196
bID_Cluster_2214
bID_Cluster_12831
bID_Cluster_2266
bID_Cluster_2435
bID_Cluster_5830
bID_Cluster_6635
bID_Cluster_8205
bID_Cluster_4493
bID_Cluster_3507
bID_Cluster_3669
bID_Cluster_3683
Cluster 6
bID_Cluster_1057
bID_Cluster_10273
bID_Cluster_15428
bID_Cluster_15758
bID_Cluster_2653
bID_Cluster_8468
bID_Cluster_12406
bID_Cluster_13893
bID_Cluster_13079
bID_Cluster_4296
bID_Cluster_12610
bID_Cluster_9885
bID_Cluster_5876
bID_Cluster_11466
bID_Cluster_12059
bID_Cluster_15961
bID_Cluster_13157
bID_Cluster_5102
bID_Cluster_3341
bID_Cluster_8258
bID_Cluster_5514
bID_Cluster_164
bID_Cluster_14596
bID_Cluster_5457
bID_Cluster_4737
bID_Cluster_10492
bID_Cluster_4507
bID_Cluster_11554
bID_Cluster_11713
bID_Cluster_10627
bID_Cluster_13743
bID_Cluster_16812
bID_Cluster_13432
bID_Cluster_12757
bID_Cluster_11118
bID_Cluster_14301
bID_Cluster_11041
bID_Cluster_2270
bID_Cluster_9212
bID_Cluster_3114
bID_Cluster_15361
bID_Cluster_16163
bID_Cluster_5567
bID_Cluster_13351
bID_Cluster_4503
bID_Cluster_362
bID_Cluster_12580
bID_Cluster_2208
bID_Cluster_12186
bID_Cluster_11507
bID_Cluster_5625
bID_Cluster_9177
bID_Cluster_13299
bID_Cluster_12195
Cluster 7
bID_Cluster_11434
bID_Cluster_11054
bID_Cluster_1242
bID_Cluster_9047
bID_Cluster_7217
bID_Cluster_366
bID_Cluster_14162
bID_Cluster_15691
bID_Cluster_16166
bID_Cluster_13881
bID_Cluster_14949
bID_Cluster_1821
bID_Cluster_9397
bID_Cluster_11845
