# Supplementary material for: Divergence of the SigB regulon and pathogenesis of the Bacillus cereus sensu lato group
Source: BMC Genomics. 2012 Oct 22;13:564. doi: 10.1186/1471-2164-13-564 (PMC3485630; doi:10.1186/1471-2164-13-564)
Supplement: Additional file 3 — Table S2. Cluster IDs for all genes in this study. [file 1471-2164-13-564-S3.xlsx]

## Sheet: Sheet1
Additional Data Table 2: Cluster IDs for all genes in this study
ortholog_cluster	locus_tag	fasta_header
bID_Cluster_0	BA_1618	>gi|30261688|ref|NP_844065.1| hypothetical protein BA_1618 [Bacillus anthracis str. Ames]
bID_Cluster_0	BAA_1690	>gi|229604812|ref|YP_002866092.1| conserved repeat domain protein BAA_1690 [Bacillus anthracis str. A0248]
bID_Cluster_0	BACI_c16380	>gi|301053227|ref|YP_003791438.1| hypothetical protein BACI_c16380 [Bacillus anthracis CI]
bID_Cluster_0	BALH_1430	>gi|118477128|ref|YP_894279.1| hypothetical protein BALH_1430 [Bacillus thuringiensis str. Al Hakam]
bID_Cluster_0	BAMEG_2973	>gi|227815559|ref|YP_002815568.1| conserved repeat domain protein BAMEG_2973 [Bacillus anthracis str. CDC 684]
bID_Cluster_0	BAS1502	>gi|49184517|ref|YP_027769.1| hypothetical protein BAS1502 [Bacillus anthracis str. Sterne]
bID_Cluster_0	BC1592	>gi|30019739|ref|NP_831370.1| cell surface protein BC1592 [Bacillus cereus ATCC 14579]
bID_Cluster_0	BC2639	>gi|30020766|ref|NP_832397.1| cell surface protein BC2639 [Bacillus cereus ATCC 14579]
bID_Cluster_0	BCA_1648	>gi|225863547|ref|YP_002748925.1| conserved repeat domain protein BCA_1648 [Bacillus cereus 03BB102]
bID_Cluster_0	BCAH187_A1759	>gi|217959168|ref|YP_002337716.1| conserved repeat domain protein BCAH187_A1759 [Bacillus cereus AH187]
bID_Cluster_0	BCAH820_1686	>gi|218902803|ref|YP_002450637.1| conserved repeat domain protein BCAH820_1686 [Bacillus cereus AH820]
bID_Cluster_0	BCB4264_A1654	>gi|218232040|ref|YP_002366374.1| conserved repeat domain protein BCB4264_A1654 [Bacillus cereus B4264]
bID_Cluster_0	BCG9842_B3691	>gi|218896622|ref|YP_002445033.1| hypothetical protein BCG9842_B3691 [Bacillus cereus G9842]
bID_Cluster_0	BCZK1464	>gi|52143769|ref|YP_083059.1| cell surface protein BCZK1464 [Bacillus cereus E33L]
bID_Cluster_0	BT9727_1474	>gi|49477283|ref|YP_035806.1| hypothetical protein BT9727_1474 [Bacillus thuringiensis serovar konkukian str. 97-27]
bID_Cluster_0	GBAA_1618	>gi|47526903|ref|YP_018242.1| hypothetical protein GBAA_1618 [Bacillus anthracis str. 'Ames Ancestor']
bID_Cluster_1	BCB4264_A2463	>gi|218235214|ref|YP_002367179.1| bacitracin synthetase 1 BCB4264_A2463 [Bacillus cereus B4264]
bID_Cluster_1	BCG9842_B2873	>gi|218897436|ref|YP_002445847.1| bacitracin synthetase 1 BCG9842_B2873 [Bacillus cereus G9842]
bID_Cluster_1	BMB171_C2208	>gi|296503040|ref|YP_003664740.1| peptide synthetase BMB171_C2208 [Bacillus thuringiensis BMB171]
bID_Cluster_10	BCG9842_B5471	>gi|218900484|ref|YP_002448895.1| lpxtg-motif cell wall anchor domain protein BCG9842_B5471 [Bacillus cereus G9842]
bID_Cluster_100	BCB4264_A2632	>gi|218231322|ref|YP_002367341.1| phage tail tape measure protein, family BCB4264_A2632 [Bacillus cereus B4264]
bID_Cluster_1000	BC2328	>gi|30020460|ref|NP_832091.1| pyruvate oxidase BC2328 [Bacillus cereus ATCC 14579]
bID_Cluster_1000	BCAH187_A2495	>gi|217959891|ref|YP_002338447.1| pyruvate oxidase BCAH187_A2495 [Bacillus cereus AH187]
bID_Cluster_1000	BCB4264_A2360	>gi|218235075|ref|YP_002367076.1| pyruvate oxidase BCB4264_A2360 [Bacillus cereus B4264]
bID_Cluster_1000	BCE_2426	>gi|42781488|ref|NP_978735.1| pyruvate oxidase BCE_2426 [Bacillus cereus ATCC 10987]
bID_Cluster_1000	BcerKBAB4_2201	>gi|163940165|ref|YP_001645049.1| pyruvate oxidase BcerKBAB4_2201 [Bacillus weihenstephanensis KBAB4]
bID_Cluster_1000	BCQ_2322	>gi|222095982|ref|YP_002530039.1| YdaP BCQ_2322 [Bacillus cereus Q1]
bID_Cluster_1000	BCZK2152	>gi|52143085|ref|YP_083743.1| pyruvate oxidase BCZK2152 [Bacillus cereus E33L]
bID_Cluster_10000	BC3594	>gi|30021695|ref|NP_833326.1| PhnB protein BC3594 [Bacillus cereus ATCC 14579]
bID_Cluster_10000	BCE_3614	>gi|42782664|ref|NP_979911.1| hypothetical protein BCE_3614 [Bacillus cereus ATCC 10987]
bID_Cluster_10000	BcerKBAB4_3282	>gi|163941201|ref|YP_001646085.1| 3-demethylubiquinone-9 3-methyltransferase BcerKBAB4_3282 [Bacillus weihenstephanensis KBAB4]
bID_Cluster_10000	BCG9842_B1612	>gi|218898688|ref|YP_002447099.1| PhnB protein BCG9842_B1612 [Bacillus cereus G9842]
bID_Cluster_10001	BC1057	>gi|30019212|ref|NP_830843.1| hypothetical protein BC1057 [Bacillus cereus ATCC 14579]
bID_Cluster_10001	BCB4264_A1092	>gi|218233494|ref|YP_002365825.1| hypothetical protein BCB4264_A1092 [Bacillus cereus B4264]
bID_Cluster_10001	BcerKBAB4_0979	>gi|163938975|ref|YP_001643859.1| hypothetical protein BcerKBAB4_0979 [Bacillus weihenstephanensis KBAB4]
bID_Cluster_10001	BCG9842_B4212	>gi|218896113|ref|YP_002444524.1| hypothetical protein BCG9842_B4212 [Bacillus cereus G9842]
bID_Cluster_10002	BC3128	>gi|30021238|ref|NP_832869.1| MarR family transcriptional regulator BC3128 [Bacillus cereus ATCC 14579]
bID_Cluster_10002	BCG9842_B2084	>gi|218898221|ref|YP_002446632.1| transcriptional regulator, MarR family BCG9842_B2084 [Bacillus cereus G9842]
bID_Cluster_10003	BCB4264_A2095	>gi|218230923|ref|YP_002366812.1| hypothetical protein BCB4264_A2095 [Bacillus cereus B4264]
bID_Cluster_10004	BCB4264_A3538	>gi|218233783|ref|YP_002368242.1| hypothetical protein BCB4264_A3538 [Bacillus cereus B4264]
bID_Cluster_10005	BCB4264_A3577	>gi|218235506|ref|YP_002368281.1| hypothetical tail chaperonin BCB4264_A3577 [Bacillus cereus B4264]
bID_Cluster_10007	BCE_5602	>gi|42784647|ref|NP_981894.1| hypothetical protein BCE_5602 [Bacillus cereus ATCC 10987]
bID_Cluster_10008	BCG9842_B2174	>gi|218898131|ref|YP_002446542.1| 3-methylpurine-DNA glycosylase BCG9842_B2174 [Bacillus cereus G9842]
bID_Cluster_10009	BACI_c32150	>gi|301054760|ref|YP_003792971.1| hypothetical protein BACI_c32150 [Bacillus anthracis CI]
bID_Cluster_10009	BCAH187_A3290	>gi|217960674|ref|YP_002339238.1| hypothetical protein BCAH187_A3290 [Bacillus cereus AH187]
bID_Cluster_10009	BCB4264_A3257	>gi|218233272|ref|YP_002367963.1| hypothetical protein BCB4264_A3257 [Bacillus cereus B4264]
bID_Cluster_10009	BCE_3282	>gi|42782335|ref|NP_979582.1| hypothetical protein BCE_3282 [Bacillus cereus ATCC 10987]
bID_Cluster_10009	BcerKBAB4_1748	>gi|163939727|ref|YP_001644611.1| hypothetical protein BcerKBAB4_1748 [Bacillus weihenstephanensis KBAB4]
bID_Cluster_10009	BcerKBAB4_2983	>gi|163940912|ref|YP_001645796.1| hypothetical protein BcerKBAB4_2983 [Bacillus weihenstephanensis KBAB4]
bID_Cluster_10009	BCG9842_B1992	>gi|218898312|ref|YP_002446723.1| hypothetical protein BCG9842_B1992 [Bacillus cereus G9842]
bID_Cluster_10009	BCQ_3072	>gi|222096732|ref|YP_002530789.1| hypothetical protein BCQ_3072 [Bacillus cereus Q1]
bID_Cluster_10009	BCZK2965	>gi|52142277|ref|YP_084552.1| hypothetical protein BCZK2965 [Bacillus cereus E33L]
bID_Cluster_10009	BMB171_C2916	>gi|296503746|ref|YP_003665446.1| hypothetical protein BMB171_C2916 [Bacillus thuringiensis BMB171]
bID_Cluster_10009	BT9727_3019	>gi|49478100|ref|YP_037342.1| hypothetical protein BT9727_3019 [Bacillus thuringiensis serovar konkukian str. 97-27]
bID_Cluster_1001	BAA_4997	>gi|229604536|ref|YP_002869009.1| spore germination protein GerHA BAA_4997 [Bacillus anthracis str. A0248]
bID_Cluster_1001	BAMEG_5018	>gi|227817526|ref|YP_002817535.1| spore germination protein gerha BAMEG_5018 [Bacillus anthracis str. CDC 684]
bID_Cluster_1001	BCA_4857	>gi|225866723|ref|YP_002752101.1| spore germination protein GerHA BCA_4857 [Bacillus cereus 03BB102]
bID_Cluster_1001	BCAH187_A4869	>gi|217962222|ref|YP_002340792.1| spore germination protein GerHA BCAH187_A4869 [Bacillus cereus AH187]
bID_Cluster_1001	BCAH820_4852	>gi|218905964|ref|YP_002453798.1| spore germination protein GerHA BCAH820_4852 [Bacillus cereus AH820]
bID_Cluster_10010	BCQ_5065	>gi|222098696|ref|YP_002532754.1| diguanylate cyclase/phosphodiesterase domain 1 BCQ_5065 [Bacillus cereus Q1]
bID_Cluster_10011	BCZK2325	>gi|52142918|ref|YP_083914.1| aminoglycoside phosphotransferase, N-terminal region BCZK2325 [Bacillus cereus E33L]
bID_Cluster_10012	BCZK2336	>gi|52142903|ref|YP_083925.1| UDP-N-acetylmuramoylananine-D-glutamate-2,6-diaminopimelate ligase BCZK2336 [Bacillus cereus E33L]
bID_Cluster_10013	BCZK2984	>gi|52142258|ref|YP_084571.1| hypothetical protein BCZK2984 [Bacillus cereus E33L]
bID_Cluster_10014	BA_2527	>gi|30262519|ref|NP_844896.1| hypothetical protein BA_2527 [Bacillus anthracis str. Ames]
bID_Cluster_10014	BACI_c24950	>gi|301054061|ref|YP_003792272.1| hypothetical protein BACI_c24950 [Bacillus anthracis CI]
bID_Cluster_10014	BALH_2272	>gi|118477927|ref|YP_895078.1| hypothetical protein BALH_2272 [Bacillus thuringiensis str. Al Hakam]
bID_Cluster_10014	BAMEG_2073	>gi|227814663|ref|YP_002814672.1| putative lipoprotein BAMEG_2073 [Bacillus anthracis str. CDC 684]
bID_Cluster_10014	BAS2350	>gi|49185359|ref|YP_028611.1| hypothetical protein BAS2350 [Bacillus anthracis str. Sterne]
bID_Cluster_10014	BCA_2613	>gi|225864508|ref|YP_002749886.1| putative lipoprotein BCA_2613 [Bacillus cereus 03BB102]
bID_Cluster_10014	BCAH820_2542	>gi|218903658|ref|YP_002451492.1| putative lipoprotein BCAH820_2542 [Bacillus cereus AH820]
bID_Cluster_10014	BCZK2267	>gi|52142971|ref|YP_083857.1| group-specific protein BCZK2267 [Bacillus cereus E33L]
bID_Cluster_10014	BT9727_2309	>gi|49477746|ref|YP_036635.1| hypothetical protein BT9727_2309 [Bacillus thuringiensis serovar konkukian str. 97-27]
bID_Cluster_10014	GBAA_2527	>gi|47527816|ref|YP_019165.1| hypothetical protein GBAA_2527 [Bacillus anthracis str. 'Ames Ancestor']
bID_Cluster_10015	BA_2792	>gi|30262764|ref|NP_845141.1| acetyltransferase BA_2792 [Bacillus anthracis str. Ames]
bID_Cluster_10015	BAA_2855	>gi|229604091|ref|YP_002867071.1| acetyltransferase, GNAT family BAA_2855 [Bacillus anthracis str. A0248]
bID_Cluster_10015	BACI_c27560	>gi|301054314|ref|YP_003792525.1| acetyltransferase, GNAT family BACI_c27560 [Bacillus anthracis CI]
bID_Cluster_10015	BALH_2509	>gi|118478152|ref|YP_895303.1| acetyltransferase BALH_2509 [Bacillus thuringiensis str. Al Hakam]
bID_Cluster_10015	BAMEG_1804	>gi|227814396|ref|YP_002814405.1| acetyltransferase, GNAT family BAMEG_1804 [Bacillus anthracis str. CDC 684]
bID_Cluster_10015	BAS2603	>gi|49185610|ref|YP_028862.1| acetyltransferase BAS2603 [Bacillus anthracis str. Sterne]
bID_Cluster_10015	BC2797	>gi|30020918|ref|NP_832549.1| acetyltransferase BC2797 [Bacillus cereus ATCC 14579]
bID_Cluster_10015	BCA_2876	>gi|225864769|ref|YP_002750147.1| acetyltransferase, GNAT family BCA_2876 [Bacillus cereus 03BB102]
bID_Cluster_10015	BCAH187_A2844	>gi|217960234|ref|YP_002338794.1| acetyltransferase, GNAT family BCAH187_A2844 [Bacillus cereus AH187]
bID_Cluster_10015	BCAH820_2799	>gi|218903915|ref|YP_002451749.1| acetyltransferase, GNAT family BCAH820_2799 [Bacillus cereus AH820]
bID_Cluster_10015	BCB4264_A2802	>gi|218234162|ref|YP_002367510.1| acetyltransferase, GNAT family BCB4264_A2802 [Bacillus cereus B4264]
bID_Cluster_10015	BCE_2823	>gi|42781880|ref|NP_979127.1| acetyltransferase BCE_2823 [Bacillus cereus ATCC 10987]
bID_Cluster_10015	BcerKBAB4_2597	>gi|163940543|ref|YP_001645427.1| GCN5-related N-acetyltransferase BcerKBAB4_2597 [Bacillus weihenstephanensis KBAB4]
bID_Cluster_10015	BCG9842_B2490	>gi|218897816|ref|YP_002446227.1| acetyltransferase, GNAT family BCG9842_B2490 [Bacillus cereus G9842]
bID_Cluster_10015	BCQ_2635	>gi|222096295|ref|YP_002530352.1| acetyltransferase, GNAT family BCQ_2635 [Bacillus cereus Q1]
bID_Cluster_10015	BCZK2522	>gi|52142719|ref|YP_084111.1| acetyltransferase BCZK2522 [Bacillus cereus E33L]
bID_Cluster_10015	BMB171_C2501	>gi|296503333|ref|YP_003665033.1| acetyltransferase BMB171_C2501 [Bacillus thuringiensis BMB171]
bID_Cluster_10015	BT9727_2555	>gi|49479622|ref|YP_036881.1| acetyltransferase BT9727_2555 [Bacillus thuringiensis serovar konkukian str. 97-27]
bID_Cluster_10015	GBAA_2792	>gi|47528085|ref|YP_019434.1| acetyltransferase GBAA_2792 [Bacillus anthracis str. 'Ames Ancestor']
bID_Cluster_10016	BALH_2912	>gi|118478536|ref|YP_895687.1| hypothetical protein BALH_2912 [Bacillus thuringiensis str. Al Hakam]
bID_Cluster_10016	BCA_3306	>gi|225865197|ref|YP_002750575.1| hypothetical protein BCA_3306 [Bacillus cereus 03BB102]
bID_Cluster_10016	BCB4264_A2684	>gi|218231589|ref|YP_002367392.1| hypothetical protein BCB4264_A2684 [Bacillus cereus B4264]
bID_Cluster_10016	BCG9842_B2627	>gi|218897679|ref|YP_002446090.1| hypothetical protein BCG9842_B2627 [Bacillus cereus G9842]
bID_Cluster_10017	BMB171_C0928	>gi|296501765|ref|YP_003663465.1| protein EcsC BMB171_C0928 [Bacillus thuringiensis BMB171]
bID_Cluster_10018	BMB171_C4661	>gi|296505489|ref|YP_003667189.1| lysine decarboxylase family protein BMB171_C4661 [Bacillus thuringiensis BMB171]
bID_Cluster_10019	BT9727_1924	>gi|49477505|ref|YP_036253.1| hypothetical protein BT9727_1924 [Bacillus thuringiensis serovar konkukian str. 97-27]
bID_Cluster_1002	BCG9842_B1939	>gi|218898365|ref|YP_002446776.1| hypothetical Membrane Spanning Protein BCG9842_B1939 [Bacillus cereus G9842]
bID_Cluster_10020	BT9727_4393	>gi|49478720|ref|YP_038708.1| glyoxalase/bleomycin resistance protein dioxygenase superfamily protein BT9727_4393 [Bacillus thuringiensis serovar konkukian str. 97-27]
bID_Cluster_10021	BcerKBAB4_1746	>gi|163939725|ref|YP_001644609.1| alkylhydroperoxidase BcerKBAB4_1746 [Bacillus weihenstephanensis KBAB4]
bID_Cluster_10021	BcerKBAB4_2411	>gi|163940366|ref|YP_001645250.1| alkylhydroperoxidase BcerKBAB4_2411 [Bacillus weihenstephanensis KBAB4]
bID_Cluster_10022	BcerKBAB4_2457	>gi|163940410|ref|YP_001645294.1| NUDIX hydrolase BcerKBAB4_2457 [Bacillus weihenstephanensis KBAB4]
bID_Cluster_10023	BA_0129	>gi|30260320|ref|NP_842697.1| 50S ribosomal protein L15 BA_0129 [Bacillus anthracis str. Ames]
bID_Cluster_10023	BAA_0145	>gi|229604062|ref|YP_002864780.1| 50S ribosomal protein L15 BAA_0145 [Bacillus anthracis str. A0248]
bID_Cluster_10023	BACI_c01560	>gi|301051866|ref|YP_003790077.1| 50S ribosomal protein L15 BACI_c01560 [Bacillus anthracis CI]
bID_Cluster_10023	BALH_0127	>gi|118475898|ref|YP_893049.1| 50S ribosomal protein L15 BALH_0127 [Bacillus thuringiensis str. Al Hakam]
bID_Cluster_10023	BAMEG_0145	>gi|227812802|ref|YP_002812811.1| 50S ribosomal protein L15 BAMEG_0145 [Bacillus anthracis str. CDC 684]
bID_Cluster_10023	BAS0129	>gi|49183163|ref|YP_026415.1| 50S ribosomal protein L15 BAS0129 [Bacillus anthracis str. Sterne]
bID_Cluster_10023	BC0150	>gi|30018399|ref|NP_830030.1| 50S ribosomal protein L15 BC0150 [Bacillus cereus ATCC 14579]
bID_Cluster_10023	BCA_0158	>gi|225862181|ref|YP_002747559.1| 50S ribosomal protein L15 BCA_0158 [Bacillus cereus 03BB102]
bID_Cluster_10023	BCAH187_A0160	>gi|217957704|ref|YP_002336248.1| 50S ribosomal protein L15 BCAH187_A0160 [Bacillus cereus AH187]
bID_Cluster_10023	BCAH820_0141	>gi|218901333|ref|YP_002449167.1| ribosomal protein L15 BCAH820_0141 [Bacillus cereus AH820]
bID_Cluster_10023	BCB4264_A0150	>gi|218232118|ref|YP_002364978.1| 50S ribosomal protein L15 BCB4264_A0150 [Bacillus cereus B4264]
bID_Cluster_10023	BCE_0129	>gi|42779210|ref|NP_976457.1| 50S ribosomal protein L15 BCE_0129 [Bacillus cereus ATCC 10987]
bID_Cluster_10023	BcerKBAB4_0124	>gi|163938137|ref|YP_001643021.1| 50S ribosomal protein L15 BcerKBAB4_0124 [Bacillus weihenstephanensis KBAB4]
bID_Cluster_10023	BCG9842_B5176	>gi|218895264|ref|YP_002443675.1| ribosomal protein L15 BCG9842_B5176 [Bacillus cereus G9842]
bID_Cluster_10023	BCQ_0142	>gi|222093899|ref|YP_002527949.1| ribosomal protein L15 (50S ribosomal protein L15) BCQ_0142 [Bacillus cereus Q1]
bID_Cluster_10023	BCZK0123	>gi|52145089|ref|YP_081740.1| 50S ribosomal protein L15 BCZK0123 [Bacillus cereus E33L]
bID_Cluster_10023	BMB171_C0124	>gi|296500962|ref|YP_003662662.1| 50S ribosomal protein L15 BMB171_C0124 [Bacillus thuringiensis BMB171]
bID_Cluster_10023	BT9727_0125	>gi|49481682|ref|YP_034481.1| 50S ribosomal protein L15 BT9727_0125 [Bacillus thuringiensis serovar konkukian str. 97-27]
bID_Cluster_10023	GBAA_0129	>gi|47525385|ref|YP_016734.1| 50S ribosomal protein L15 GBAA_0129 [Bacillus anthracis str. 'Ames Ancestor']
bID_Cluster_10024	BA_0782	>gi|30260926|ref|NP_843303.1| hypothetical protein BA_0782 [Bacillus anthracis str. Ames]
bID_Cluster_10024	BAA_0891	>gi|229602389|ref|YP_002865367.1| hypothetical protein BAA_0891 [Bacillus anthracis str. A0248]
bID_Cluster_10024	BACI_c08120	>gi|301052424|ref|YP_003790635.1| hypothetical protein BACI_c08120 [Bacillus anthracis CI]
bID_Cluster_10024	BALH_0712	>gi|118476447|ref|YP_893598.1| hypothetical protein BALH_0712 [Bacillus thuringiensis str. Al Hakam]
bID_Cluster_10024	BAMEG_3775	>gi|227816346|ref|YP_002816355.1| hypothetical protein BAMEG_3775 [Bacillus anthracis str. CDC 684]
bID_Cluster_10024	BAS0745	>gi|49183769|ref|YP_027021.1| hypothetical protein BAS0745 [Bacillus anthracis str. Sterne]
bID_Cluster_10024	BC0800	>gi|30018959|ref|NP_830590.1| hypothetical protein BC0800 [Bacillus cereus ATCC 14579]
bID_Cluster_10024	BCA_0845	>gi|225862758|ref|YP_002748136.1| hypothetical protein BCA_0845 [Bacillus cereus 03BB102]
bID_Cluster_10024	BCAH187_A0945	>gi|217958371|ref|YP_002336919.1| hypothetical protein BCAH187_A0945 [Bacillus cereus AH187]
bID_Cluster_10024	BCAH820_0877	>gi|218901995|ref|YP_002449829.1| hypothetical protein BCAH820_0877 [Bacillus cereus AH820]
bID_Cluster_10024	BCB4264_A0837	>gi|218235579|ref|YP_002365572.1| hypothetical protein BCB4264_A0837 [Bacillus cereus B4264]
bID_Cluster_10024	BCE_0874	>gi|42779950|ref|NP_977197.1| hypothetical protein BCE_0874 [Bacillus cereus ATCC 10987]
bID_Cluster_10024	BcerKBAB4_0693	>gi|163938699|ref|YP_001643583.1| hypothetical protein BcerKBAB4_0693 [Bacillus weihenstephanensis KBAB4]
bID_Cluster_10024	BCG9842_B4499	>gi|218895829|ref|YP_002444240.1| hypothetical protein BCG9842_B4499 [Bacillus cereus G9842]
bID_Cluster_10024	BCQ_0871	>gi|222094533|ref|YP_002528593.1| hypothetical protein BCQ_0871 [Bacillus cereus Q1]
bID_Cluster_10024	BCZK0679	>gi|52144545|ref|YP_082284.1| hypothetical protein BCZK0679 [Bacillus cereus E33L]
bID_Cluster_10024	BMB171_C0687	>gi|296501524|ref|YP_003663224.1| hypothetical protein BMB171_C0687 [Bacillus thuringiensis BMB171]
bID_Cluster_10024	BT9727_0693	>gi|49476914|ref|YP_035038.1| hypothetical protein BT9727_0693 [Bacillus thuringiensis serovar konkukian str. 97-27]
bID_Cluster_10024	GBAA_0782	>gi|47526069|ref|YP_017418.1| hypothetical protein GBAA_0782 [Bacillus anthracis str. 'Ames Ancestor']
bID_Cluster_10025	BA_2781	>gi|30262753|ref|NP_845130.1| mutT/nudix family protein BA_2781 [Bacillus anthracis str. Ames]
bID_Cluster_10025	BAA_2845	>gi|229600851|ref|YP_002867061.1| MutT/NUDIX family protein BAA_2845 [Bacillus anthracis str. A0248]
bID_Cluster_10025	BACI_c27440	>gi|301054302|ref|YP_003792513.1| MutT/Nudix family protein BACI_c27440 [Bacillus anthracis CI]
bID_Cluster_10025	BAMEG_1814	>gi|227814406|ref|YP_002814415.1| mutT/nudix family protein BAMEG_1814 [Bacillus anthracis str. CDC 684]
bID_Cluster_10025	BAS2593	>gi|49185600|ref|YP_028852.1| mutT/nudix family protein BAS2593 [Bacillus anthracis str. Sterne]
bID_Cluster_10025	BCAH187_A2832	>gi|217960222|ref|YP_002338782.1| MutT/nudix family protein BCAH187_A2832 [Bacillus cereus AH187]
bID_Cluster_10025	BCE_2810	>gi|42781867|ref|NP_979114.1| mutT/nudix family protein BCE_2810 [Bacillus cereus ATCC 10987]
bID_Cluster_10025	BCZK2511	>gi|52142730|ref|YP_084100.1| MutT/Nudix family protein BCZK2511 [Bacillus cereus E33L]
bID_Cluster_10025	GBAA_2781	>gi|47528074|ref|YP_019423.1| mutT/nudix family protein GBAA_2781 [Bacillus anthracis str. 'Ames Ancestor']
bID_Cluster_10026	BA_3205	>gi|30263138|ref|NP_845515.1| AsnC family transcriptional regulator BA_3205 [Bacillus anthracis str. Ames]
bID_Cluster_10026	BAA_3254	>gi|229601864|ref|YP_002867405.1| transcriptional regulator, AsnC family BAA_3254 [Bacillus anthracis str. A0248]
bID_Cluster_10026	BACI_c31540	>gi|301054701|ref|YP_003792912.1| leucine-responsive regulatory protein BACI_c31540 [Bacillus anthracis CI]
bID_Cluster_10026	BAMEG_1407	>gi|227814000|ref|YP_002814009.1| transcriptional regulator, AsnC family BAMEG_1407 [Bacillus anthracis str. CDC 684]
bID_Cluster_10026	BAS2980	>gi|49185985|ref|YP_029237.1| AsnC family transcriptional regulator BAS2980 [Bacillus anthracis str. Sterne]
bID_Cluster_10026	BC3175	>gi|30021285|ref|NP_832916.1| leucine-responsive regulatory protein BC3175 [Bacillus cereus ATCC 14579]
bID_Cluster_10026	BCAH187_A3240	>gi|217960625|ref|YP_002339189.1| transcriptional regulator, AsnC family BCAH187_A3240 [Bacillus cereus AH187]
bID_Cluster_10026	BCAH820_3214	>gi|218904330|ref|YP_002452164.1| transcriptional regulator, AsnC family BCAH820_3214 [Bacillus cereus AH820]
bID_Cluster_10026	BCB4264_A3196	>gi|218233663|ref|YP_002367903.1| transcriptional regulator, AsnC family BCB4264_A3196 [Bacillus cereus B4264]
bID_Cluster_10026	BcerKBAB4_2928	>gi|163940858|ref|YP_001645742.1| AsnC family transcriptional regulator BcerKBAB4_2928 [Bacillus weihenstephanensis KBAB4]
bID_Cluster_10026	BCG9842_B2042	>gi|218898263|ref|YP_002446674.1| transcriptional regulator, AsnC family BCG9842_B2042 [Bacillus cereus G9842]
bID_Cluster_10026	BCQ_3025	>gi|222096685|ref|YP_002530742.1| leucine-responsive regulatory protein, transcriptional regulator AsnC family BCQ_3025 [Bacillus cereus Q1]
bID_Cluster_10026	BCZK2907	>gi|52142334|ref|YP_084494.1| AsnC family leucine-responsive regulatory protein BCZK2907 [Bacillus cereus E33L]
bID_Cluster_10026	BT9727_2972	>gi|49480095|ref|YP_037295.1| AsnC family leucine-responsive regulatory protein BT9727_2972 [Bacillus thuringiensis serovar konkukian str. 97-27]
bID_Cluster_10026	GBAA_3205	>gi|47528497|ref|YP_019846.1| AsnC family transcriptional regulator GBAA_3205 [Bacillus anthracis str. 'Ames Ancestor']
bID_Cluster_10027	BA_3316	>gi|30263227|ref|NP_845604.1| AsnC family transcriptional regulator BA_3316 [Bacillus anthracis str. Ames]
bID_Cluster_10027	BAA_3351	>gi|229602093|ref|YP_002867488.1| transcriptional regulator, AsnC family BAA_3351 [Bacillus anthracis str. A0248]
bID_Cluster_10027	BALH_2940	>gi|118478564|ref|YP_895715.1| AsnC family transcriptional regulator BALH_2940 [Bacillus thuringiensis str. Al Hakam]
bID_Cluster_10027	BAMEG_1309	>gi|227813903|ref|YP_002813912.1| transcriptional regulator, AsnC family BAMEG_1309 [Bacillus anthracis str. CDC 684]
bID_Cluster_10027	BAS3073	>gi|49186078|ref|YP_029330.1| AsnC family transcriptional regulator BAS3073 [Bacillus anthracis str. Sterne]
bID_Cluster_10027	BC3244	>gi|30021354|ref|NP_832985.1| leucine-responsive regulatory protein BC3244 [Bacillus cereus ATCC 14579]
bID_Cluster_10027	BCA_3347	>gi|225865238|ref|YP_002750616.1| transcriptional regulator, AsnC family BCA_3347 [Bacillus cereus 03BB102]
bID_Cluster_10027	BCAH820_3294	>gi|218904410|ref|YP_002452244.1| transcriptional regulator, AsnC family BCAH820_3294 [Bacillus cereus AH820]
bID_Cluster_10027	GBAA_3316	>gi|47528601|ref|YP_019950.1| AsnC family transcriptional regulator GBAA_3316 [Bacillus anthracis str. 'Ames Ancestor']
bID_Cluster_10028	BA_3713	>gi|30263599|ref|NP_845976.1| anti-terminator HutP BA_3713 [Bacillus anthracis str. Ames]
bID_Cluster_10028	BAA_3740	>gi|229602101|ref|YP_002867842.1| hut operon transcriptional activator BAA_3740 [Bacillus anthracis str. A0248]
bID_Cluster_10028	BACI_c36020	>gi|301055142|ref|YP_003793353.1| anti-terminator HutP BACI_c36020 [Bacillus anthracis CI]
bID_Cluster_10028	BALH_3288	>gi|118478889|ref|YP_896040.1| anti-terminator HutP BALH_3288 [Bacillus thuringiensis str. Al Hakam]
bID_Cluster_10028	BAMEG_0921	>gi|227813517|ref|YP_002813526.1| hut operon transcriptional activator BAMEG_0921 [Bacillus anthracis str. CDC 684]
bID_Cluster_10028	BAS3443	>gi|49186447|ref|YP_029699.1| anti-terminator HutP BAS3443 [Bacillus anthracis str. Sterne]
bID_Cluster_10028	BC3653	>gi|30021750|ref|NP_833381.1| anti-terminator HutP BC3653 [Bacillus cereus ATCC 14579]
bID_Cluster_10028	BCA_3747	>gi|225865635|ref|YP_002751013.1| hut operon transcriptional activator BCA_3747 [Bacillus cereus 03BB102]
bID_Cluster_10028	BCAH187_A3686	>gi|217961061|ref|YP_002339629.1| anti-terminator HutP BCAH187_A3686 [Bacillus cereus AH187]
bID_Cluster_10028	BCAH820_3663	>gi|218904779|ref|YP_002452613.1| hut operon transcriptional activator BCAH820_3663 [Bacillus cereus AH820]
bID_Cluster_10028	BCB4264_A3761	>gi|218233986|ref|YP_002368465.1| anti-terminator HutP BCB4264_A3761 [Bacillus cereus B4264]
bID_Cluster_10028	BCE_3681	>gi|42782731|ref|NP_979978.1| anti-terminator HutP BCE_3681 [Bacillus cereus ATCC 10987]
bID_Cluster_10028	BcerKBAB4_3340	>gi|163941259|ref|YP_001646143.1| anti-terminator HutP BcerKBAB4_3340 [Bacillus weihenstephanensis KBAB4]
bID_Cluster_10028	BCG9842_B1555	>gi|218898745|ref|YP_002447156.1| hut operon transcriptional activator BCG9842_B1555 [Bacillus cereus G9842]
bID_Cluster_10028	BCQ_3453	>gi|222097113|ref|YP_002531170.1| hut operon transcriptional activator BCQ_3453 [Bacillus cereus Q1]
bID_Cluster_10028	BCZK3355	>gi|52141895|ref|YP_084940.1| anti-terminator HutP BCZK3355 [Bacillus cereus E33L]
bID_Cluster_10028	BT9727_3406	>gi|49481640|ref|YP_037728.1| anti-terminator HutP BT9727_3406 [Bacillus thuringiensis serovar konkukian str. 97-27]
bID_Cluster_10028	GBAA_3713	>gi|47528997|ref|YP_020346.1| anti-terminator HutP GBAA_3713 [Bacillus anthracis str. 'Ames Ancestor']
bID_Cluster_10029	BA_3719	>gi|30263605|ref|NP_845982.1| hypothetical protein BA_3719 [Bacillus anthracis str. Ames]
bID_Cluster_10029	BAA_3745	>gi|229604311|ref|YP_002867847.1| hypothetical protein BAA_3745 [Bacillus anthracis str. A0248]
bID_Cluster_10029	BACI_c36070	>gi|301055147|ref|YP_003793358.1| hypothetical protein BACI_c36070 [Bacillus anthracis CI]
bID_Cluster_10029	BALH_3293	>gi|118478894|ref|YP_896045.1| hypothetical protein BALH_3293 [Bacillus thuringiensis str. Al Hakam]
bID_Cluster_10029	BAMEG_0916	>gi|227813512|ref|YP_002813521.1| hypothetical protein BAMEG_0916 [Bacillus anthracis str. CDC 684]
bID_Cluster_10029	BAS3448	>gi|49186452|ref|YP_029704.1| hypothetical protein BAS3448 [Bacillus anthracis str. Sterne]
bID_Cluster_10029	BC3660	>gi|30021757|ref|NP_833388.1| hypothetical protein BC3660 [Bacillus cereus ATCC 14579]
bID_Cluster_10029	BCA_3752	>gi|225865640|ref|YP_002751018.1| hypothetical protein BCA_3752 [Bacillus cereus 03BB102]
bID_Cluster_10029	BCAH187_A3691	>gi|217961066|ref|YP_002339634.1| hypothetical protein BCAH187_A3691 [Bacillus cereus AH187]
bID_Cluster_10029	BCAH820_3667	>gi|218904783|ref|YP_002452617.1| hypothetical protein BCAH820_3667 [Bacillus cereus AH820]
bID_Cluster_10029	BCB4264_A3766	>gi|218231182|ref|YP_002368470.1| conserved protein YneK BCB4264_A3766 [Bacillus cereus B4264]
bID_Cluster_10029	BCE_3687	>gi|42782737|ref|NP_979984.1| hypothetical protein BCE_3687 [Bacillus cereus ATCC 10987]
bID_Cluster_10029	BcerKBAB4_3345	>gi|163941264|ref|YP_001646148.1| hypothetical protein BcerKBAB4_3345 [Bacillus weihenstephanensis KBAB4]
bID_Cluster_10029	BCG9842_B1550	>gi|218898750|ref|YP_002447161.1| conserved protein YneK BCG9842_B1550 [Bacillus cereus G9842]
bID_Cluster_10029	BCQ_3458	>gi|222097118|ref|YP_002531175.1| hypothetical protein BCQ_3458 [Bacillus cereus Q1]
bID_Cluster_10029	BCZK3361	>gi|52141885|ref|YP_084946.1| hypothetical protein BCZK3361 [Bacillus cereus E33L]
bID_Cluster_10029	BMB171_C3329	>gi|296504159|ref|YP_003665859.1| hypothetical protein BMB171_C3329 [Bacillus thuringiensis BMB171]
bID_Cluster_10029	BT9727_3411	>gi|49479447|ref|YP_037733.1| hypothetical protein BT9727_3411 [Bacillus thuringiensis serovar konkukian str. 97-27]
bID_Cluster_10029	GBAA_3719	>gi|47778201|ref|YP_020351.2| hypothetical protein GBAA_3719 [Bacillus anthracis str. 'Ames Ancestor']
bID_Cluster_1003	BcerKBAB4_2499	>gi|163940448|ref|YP_001645332.1| ABC transporter related BcerKBAB4_2499 [Bacillus weihenstephanensis KBAB4]
bID_Cluster_10030	BA_3743	>gi|30263627|ref|NP_846004.1| hypothetical protein BA_3743 [Bacillus anthracis str. Ames]
bID_Cluster_10030	BAA_3768	>gi|229604257|ref|YP_002867867.1| hypothetical protein BAA_3768 [Bacillus anthracis str. A0248]
bID_Cluster_10030	BACI_c36310	>gi|301055171|ref|YP_003793382.1| hypothetical protein BACI_c36310 [Bacillus anthracis CI]
bID_Cluster_10030	BALH_3318	>gi|118478915|ref|YP_896066.1| hypothetical protein BALH_3318 [Bacillus thuringiensis str. Al Hakam]
bID_Cluster_10030	BAMEG_0892	>gi|227813488|ref|YP_002813497.1| hypothetical protein BAMEG_0892 [Bacillus anthracis str. CDC 684]
bID_Cluster_10030	BAS3469	>gi|49186472|ref|YP_029724.1| hypothetical protein BAS3469 [Bacillus anthracis str. Sterne]
bID_Cluster_10030	BC3681	>gi|30021778|ref|NP_833409.1| hypothetical protein BC3681 [Bacillus cereus ATCC 14579]
bID_Cluster_10030	BCA_3780	>gi|225865664|ref|YP_002751042.1| hypothetical protein BCA_3780 [Bacillus cereus 03BB102]
bID_Cluster_10030	BCAH187_A3741	>gi|217961115|ref|YP_002339683.1| hypothetical protein BCAH187_A3741 [Bacillus cereus AH187]
bID_Cluster_10030	BCAH820_3698	>gi|218904814|ref|YP_002452648.1| hypothetical protein BCAH820_3698 [Bacillus cereus AH820]
bID_Cluster_10030	BCB4264_A3789	>gi|218233936|ref|YP_002368493.1| hypothetical protein BCB4264_A3789 [Bacillus cereus B4264]
bID_Cluster_10030	BCE_3717	>gi|42782767|ref|NP_980014.1| hypothetical protein BCE_3717 [Bacillus cereus ATCC 10987]
bID_Cluster_10030	BcerKBAB4_3368	>gi|163941286|ref|YP_001646170.1| hypothetical protein BcerKBAB4_3368 [Bacillus weihenstephanensis KBAB4]
bID_Cluster_10030	BCG9842_B1525	>gi|218898775|ref|YP_002447186.1| hypothetical protein BCG9842_B1525 [Bacillus cereus G9842]
bID_Cluster_10030	BCQ_3485	>gi|222097145|ref|YP_002531202.1| hypothetical protein BCQ_3485 [Bacillus cereus Q1]
bID_Cluster_10030	BCZK3387	>gi|52141858|ref|YP_084971.1| hypothetical protein BCZK3387 [Bacillus cereus E33L]
bID_Cluster_10030	BMB171_C3351	>gi|296504181|ref|YP_003665881.1| hypothetical protein BMB171_C3351 [Bacillus thuringiensis BMB171]
bID_Cluster_10030	BT9727_3435	>gi|49479438|ref|YP_037756.1| hypothetical protein BT9727_3435 [Bacillus thuringiensis serovar konkukian str. 97-27]
bID_Cluster_10030	GBAA_3743	>gi|47529032|ref|YP_020381.1| hypothetical protein GBAA_3743 [Bacillus anthracis str. 'Ames Ancestor']
bID_Cluster_10031	BA_4295	>gi|30264151|ref|NP_846528.1| anti-sigma F factor BA_4295 [Bacillus anthracis str. Ames]
bID_Cluster_10031	BAA_4317	>gi|229604823|ref|YP_002868375.1| anti-sigma F factor antagonist BAA_4317 [Bacillus anthracis str. A0248]
bID_Cluster_10031	BACI_c40410	>gi|301055570|ref|YP_003793781.1| anti-sigma F factor BACI_c40410 [Bacillus anthracis CI]
bID_Cluster_10031	BALH_3691	>gi|118479277|ref|YP_896428.1| anti-sigma F factor BALH_3691 [Bacillus thuringiensis str. Al Hakam]
bID_Cluster_10031	BAMEG_4335	>gi|227816853|ref|YP_002816862.1| anti-sigma F factor antagonist BAMEG_4335 [Bacillus anthracis str. CDC 684]
bID_Cluster_10031	BAS3984	>gi|49186982|ref|YP_030234.1| anti-sigma F factor BAS3984 [Bacillus anthracis str. Sterne]
bID_Cluster_10031	BC4073	>gi|30022160|ref|NP_833791.1| anti-sigma F factor BC4073 [Bacillus cereus ATCC 14579]
bID_Cluster_10031	BCA_4186	>gi|225866060|ref|YP_002751438.1| anti-sigma F factor antagonist BCA_4186 [Bacillus cereus 03BB102]
bID_Cluster_10031	BCAH187_A4206	>gi|217961567|ref|YP_002340137.1| anti-sigma F factor BCAH187_A4206 [Bacillus cereus AH187]
bID_Cluster_10031	BCAH820_4095	>gi|218905211|ref|YP_002453045.1| anti-sigma F factor antagonist BCAH820_4095 [Bacillus cereus AH820]
bID_Cluster_10031	BCB4264_A4183	>gi|218233974|ref|YP_002368878.1| anti-sigma F factor BCB4264_A4183 [Bacillus cereus B4264]
bID_Cluster_10031	BCE_4143	>gi|42783189|ref|NP_980436.1| anti-sigma F factor BCE_4143 [Bacillus cereus ATCC 10987]
bID_Cluster_10031	BcerKBAB4_3904	>gi|163941816|ref|YP_001646700.1| anti-sigma F factor BcerKBAB4_3904 [Bacillus weihenstephanensis KBAB4]
bID_Cluster_10031	BCG9842_B1055	>gi|218899235|ref|YP_002447646.1| anti-sigma F factor antagonist BCG9842_B1055 [Bacillus cereus G9842]
bID_Cluster_10031	BCQ_3864	>gi|222097524|ref|YP_002531581.1| anti-sigma F factor antagonist BCQ_3864 [Bacillus cereus Q1]
bID_Cluster_10031	BCZK3830	>gi|52141419|ref|YP_085410.1| anti-sigma F factor BCZK3830 [Bacillus cereus E33L]
bID_Cluster_10031	BMB171_C3738	>gi|296504568|ref|YP_003666268.1| anti-sigma F factor BMB171_C3738 [Bacillus thuringiensis BMB171]
bID_Cluster_10031	BT9727_3814	>gi|49478857|ref|YP_038133.1| anti-sigma F factor BT9727_3814 [Bacillus thuringiensis serovar konkukian str. 97-27]
bID_Cluster_10031	GBAA_4295	>gi|47529589|ref|YP_020938.1| anti-sigma F factor GBAA_4295 [Bacillus anthracis str. 'Ames Ancestor']
bID_Cluster_10032	BA_4636	>gi|30264476|ref|NP_846853.1| D-tyrosyl-tRNA(Tyr) deacylase BA_4636 [Bacillus anthracis str. Ames]
bID_Cluster_10032	BAA_4653	>gi|229603472|ref|YP_002868692.1| D-tyrosyl-tRNA(Tyr) deacylase BAA_4653 [Bacillus anthracis str. A0248]
bID_Cluster_10032	BACI_c43930	>gi|301055914|ref|YP_003794125.1| D-tyrosyl-tRNA deacylase BACI_c43930 [Bacillus anthracis CI]
bID_Cluster_10032	BALH_3987	>gi|118479563|ref|YP_896714.1| D-tyrosyl-tRNA(Tyr) deacylase BALH_3987 [Bacillus thuringiensis str. Al Hakam]
bID_Cluster_10032	BAMEG_4670	>gi|227817184|ref|YP_002817193.1| D-tyrosyl-tRNA(Tyr) deacylase BAMEG_4670 [Bacillus anthracis str. CDC 684]
bID_Cluster_10032	BAS4301	>gi|49187296|ref|YP_030548.1| D-tyrosyl-tRNA deacylase BAS4301 [Bacillus anthracis str. Sterne]
bID_Cluster_10032	BC4400	>gi|30022481|ref|NP_834112.1| D-tyrosyl-tRNA deacylase BC4400 [Bacillus cereus ATCC 14579]
bID_Cluster_10032	BCA_4517	>gi|225866387|ref|YP_002751765.1| D-tyrosyl-tRNA(Tyr) deacylase BCA_4517 [Bacillus cereus 03BB102]
bID_Cluster_10032	BCAH187_A4540	>gi|217961897|ref|YP_002340467.1| D-tyrosyl-tRNA(Tyr) deacylase BCAH187_A4540 [Bacillus cereus AH187]
bID_Cluster_10032	BCAH820_4486	>gi|218905601|ref|YP_002453435.1| D-tyrosyl-tRNA(Tyr) deacylase BCAH820_4486 [Bacillus cereus AH820]
bID_Cluster_10032	BCB4264_A4525	>gi|218233172|ref|YP_002369215.1| D-tyrosyl-tRNA(Tyr) deacylase BCB4264_A4525 [Bacillus cereus B4264]
bID_Cluster_10032	BCE_4490	>gi|42783536|ref|NP_980783.1| D-tyrosyl-tRNA(Tyr) deacylase BCE_4490 [Bacillus cereus ATCC 10987]
bID_Cluster_10032	BcerKBAB4_4253	>gi|163942156|ref|YP_001647040.1| D-tyrosyl-tRNA deacylase BcerKBAB4_4253 [Bacillus weihenstephanensis KBAB4]
bID_Cluster_10032	BCG9842_B0710	>gi|218899575|ref|YP_002447986.1| D-tyrosyl-tRNA(Tyr) deacylase BCG9842_B0710 [Bacillus cereus G9842]
bID_Cluster_10032	BCQ_4192	>gi|222097851|ref|YP_002531908.1| D-tyrosyl-tRNA(Tyr) deacylase BCQ_4192 [Bacillus cereus Q1]
bID_Cluster_10032	BCZK4150	>gi|52141099|ref|YP_085729.1| D-tyrosyl-tRNA deacylase BCZK4150 [Bacillus cereus E33L]
bID_Cluster_10032	BMB171_C4069	>gi|296504898|ref|YP_003666598.1| D-tyrosyl-tRNA deacylase BMB171_C4069 [Bacillus thuringiensis BMB171]
bID_Cluster_10032	BT9727_4139	>gi|49481487|ref|YP_038456.1| D-tyrosyl-tRNA deacylase BT9727_4139 [Bacillus thuringiensis serovar konkukian str. 97-27]
bID_Cluster_10032	GBAA_4636	>gi|47529934|ref|YP_021283.1| D-tyrosyl-tRNA(Tyr) deacylase GBAA_4636 [Bacillus anthracis str. 'Ames Ancestor']
bID_Cluster_10033	BA_5561	>gi|30265342|ref|NP_847719.1| low molecular weight phosphotyrosine protein phosphatase family protein BA_5561 [Bacillus anthracis str. Ames]
bID_Cluster_10033	BAA_5589	>gi|229602148|ref|YP_002869534.1| low molecular weight phosphotyrosine protein phosphatase family protein BAA_5589 [Bacillus anthracis str. A0248]
bID_Cluster_10033	BACI_c53130	>gi|301056786|ref|YP_003794997.1| protein tyrosine phosphatase BACI_c53130 [Bacillus anthracis CI]
bID_Cluster_10033	BALH_4819	>gi|118480355|ref|YP_897506.1| protein tyrosine phosphatase BALH_4819 [Bacillus thuringiensis str. Al Hakam]
bID_Cluster_10033	BAMEG_5608	>gi|227818082|ref|YP_002818091.1| low molecular weight phosphotyrosine protein phosphatase family protein BAMEG_5608 [Bacillus anthracis str. CDC 684]
bID_Cluster_10033	BAS5168	>gi|49188154|ref|YP_031407.1| low molecular weight phosphotyrosine protein phosphatase family protein BAS5168 [Bacillus anthracis str. Sterne]
bID_Cluster_10033	BC5319	>gi|30023350|ref|NP_834981.1| protein tyrosine phosphatase BC5319 [Bacillus cereus ATCC 14579]
bID_Cluster_10033	BCA_5466	>gi|225867298|ref|YP_002752676.1| low molecular weight phosphotyrosine protein phosphatase family protein BCA_5466 [Bacillus cereus 03BB102]
bID_Cluster_10033	BCAH187_A5497	>gi|217962808|ref|YP_002341386.1| low molecular weight phosphotyrosine protein phosphatase family protein BCAH187_A5497 [Bacillus cereus AH187]
bID_Cluster_10033	BCAH820_5410	>gi|218906496|ref|YP_002454330.1| low molecular weight phosphotyrosine protein phosphatase family protein BCAH820_5410 [Bacillus cereus AH820]
bID_Cluster_10033	BCB4264_A5441	>gi|218234166|ref|YP_002370095.1| low molecular weight phosphotyrosine protein phosphatase family protein BCB4264_A5441 [Bacillus cereus B4264]
bID_Cluster_10033	BCE_5444	>gi|42784489|ref|NP_981736.1| low molecular weight phosphotyrosine protein phosphatase family protein BCE_5444 [Bacillus cereus ATCC 10987]
bID_Cluster_10033	BcerKBAB4_5117	>gi|163943007|ref|YP_001647891.1| protein tyrosine phosphatase BcerKBAB4_5117 [Bacillus weihenstephanensis KBAB4]
bID_Cluster_10033	BCG9842_B5510	>gi|218900445|ref|YP_002448856.1| low molecular weight phosphotyrosine protein phosphatase family protein BCG9842_B5510 [Bacillus cereus G9842]
bID_Cluster_10033	BCQ_5159	>gi|222098790|ref|YP_002532848.1| low molecular weight phosphotyrosine protein phosphatase family protein BCQ_5159 [Bacillus cereus Q1]
bID_Cluster_10033	BCZK5018	>gi|52140243|ref|YP_086587.1| protein tyrosine phosphatase BCZK5018 [Bacillus cereus E33L]
bID_Cluster_10033	BMB171_C4916	>gi|296505744|ref|YP_003667444.1| protein tyrosine phosphatase BMB171_C4916 [Bacillus thuringiensis BMB171]
bID_Cluster_10033	BT9727_5001	>gi|49480411|ref|YP_039310.1| protein tyrosine phosphatase BT9727_5001 [Bacillus thuringiensis serovar konkukian str. 97-27]
bID_Cluster_10033	GBAA_5561	>gi|47530881|ref|YP_022230.1| low molecular weight phosphotyrosine protein phosphatase family protein GBAA_5561 [Bacillus anthracis str. 'Ames Ancestor']
bID_Cluster_10034	BA_2829	>gi|30262798|ref|NP_845175.1| carboxymuconolactone decarboxylase BA_2829 [Bacillus anthracis str. Ames]
bID_Cluster_10034	BAA_2891	>gi|229603027|ref|YP_002867102.1| carboxymuconolactone decarboxylase BAA_2891 [Bacillus anthracis str. A0248]
bID_Cluster_10034	BACI_c27930	>gi|301054350|ref|YP_003792561.1| putative carboxymuconolactone decarboxylase BACI_c27930 [Bacillus anthracis CI]
bID_Cluster_10034	BALH_2538	>gi|118478181|ref|YP_895332.1| carboxymuconolactone decarboxylase BALH_2538 [Bacillus thuringiensis str. Al Hakam]
bID_Cluster_10034	BAMEG_1767	>gi|227814359|ref|YP_002814368.1| carboxymuconolactone decarboxylase BAMEG_1767 [Bacillus anthracis str. CDC 684]
bID_Cluster_10034	BAS2638	>gi|49185645|ref|YP_028897.1| carboxymuconolactone decarboxylase BAS2638 [Bacillus anthracis str. Sterne]
bID_Cluster_10034	BC2830	>gi|30020949|ref|NP_832580.1| DNA-binding protein BC2830 [Bacillus cereus ATCC 14579]
bID_Cluster_10034	BCA_2910	>gi|225864803|ref|YP_002750181.1| carboxymuconolactone decarboxylase BCA_2910 [Bacillus cereus 03BB102]
bID_Cluster_10034	BCAH187_A2880	>gi|217960270|ref|YP_002338830.1| carboxymuconolactone decarboxylase BCAH187_A2880 [Bacillus cereus AH187]
bID_Cluster_10034	BCAH820_2835	>gi|218903951|ref|YP_002451785.1| carboxymuconolactone decarboxylase BCAH820_2835 [Bacillus cereus AH820]
bID_Cluster_10034	BCB4264_A2841	>gi|218233815|ref|YP_002367549.1| carboxymuconolactone decarboxylase BCB4264_A2841 [Bacillus cereus B4264]
bID_Cluster_10034	BCE_2858	>gi|42781915|ref|NP_979162.1| carboxymuconolactone decarboxylase BCE_2858 [Bacillus cereus ATCC 10987]
bID_Cluster_10034	BcerKBAB4_2632	>gi|163940578|ref|YP_001645462.1| alkylhydroperoxidase BcerKBAB4_2632 [Bacillus weihenstephanensis KBAB4]
bID_Cluster_10034	BCG9842_B2452	>gi|218897854|ref|YP_002446265.1| carboxymuconolactone decarboxylase BCG9842_B2452 [Bacillus cereus G9842]
bID_Cluster_10034	BCQ_2668	>gi|222096328|ref|YP_002530385.1| possible carboxymuconolactone decarboxylase BCQ_2668 [Bacillus cereus Q1]
bID_Cluster_10034	BCZK2554	>gi|52142686|ref|YP_084143.1| carboxymuconolactone decarboxylase BCZK2554 [Bacillus cereus E33L]
bID_Cluster_10034	BMB171_C2532	>gi|296503364|ref|YP_003665064.1| DNA-binding protein BMB171_C2532 [Bacillus thuringiensis BMB171]
bID_Cluster_10034	BT9727_2589	>gi|49479107|ref|YP_036914.1| carboxymuconolactone decarboxylase BT9727_2589 [Bacillus thuringiensis serovar konkukian str. 97-27]
bID_Cluster_10034	GBAA_2829	>gi|47528122|ref|YP_019471.1| carboxymuconolactone decarboxylase GBAA_2829 [Bacillus anthracis str. 'Ames Ancestor']
bID_Cluster_10035	BAMEG_3250	>gi|227815826|ref|YP_002815835.1| S-layer domain protein BAMEG_3250 [Bacillus anthracis str. CDC 684]
bID_Cluster_10035	BAS1245	>gi|49184262|ref|YP_027514.1| S-layer protein, fragment BAS1245 [Bacillus anthracis str. Sterne]
bID_Cluster_10036	BAMEG_3651	>gi|227816224|ref|YP_002816233.1| oligopeptide ABC transporter, ATP-binding protein BAMEG_3651 [Bacillus anthracis str. CDC 684]
bID_Cluster_10036	BAS0861	>gi|49183885|ref|YP_027137.1| ABC transporter BAS0861 [Bacillus anthracis str. Sterne]
bID_Cluster_10037	BAMEG_4625	>gi|227817139|ref|YP_002817148.1| glyoxalase family protein BAMEG_4625 [Bacillus anthracis str. CDC 684]
bID_Cluster_10037	BAS4256	>gi|49187252|ref|YP_030504.1| glyoxase; glyoxalase/bleomycin resistance protein BAS4256 [Bacillus anthracis str. Sterne]
bID_Cluster_10038	BA_3883	>gi|30263753|ref|NP_846130.1| hypothetical protein BA_3883 [Bacillus anthracis str. Ames]
bID_Cluster_10038	BAA_3908	>gi|229603427|ref|YP_002867989.1| hypothetical protein BAA_3908 [Bacillus anthracis str. A0248]
bID_Cluster_10038	BACI_c37010	>gi|301055241|ref|YP_003793452.1| hypothetical protein BACI_c37010 [Bacillus anthracis CI]
bID_Cluster_10038	BAMEG_0748	>gi|227813345|ref|YP_002813354.1| hypothetical protein BAMEG_0748 [Bacillus anthracis str. CDC 684]
bID_Cluster_10038	BAS3597	>gi|49186598|ref|YP_029850.1| hypothetical protein BAS3597 [Bacillus anthracis str. Sterne]
bID_Cluster_10038	BC3753	>gi|30021846|ref|NP_833477.1| hypothetical protein BC3753 [Bacillus cereus ATCC 14579]
bID_Cluster_10038	BCA_3852	>gi|225865736|ref|YP_002751114.1| hypothetical protein BCA_3852 [Bacillus cereus 03BB102]
bID_Cluster_10038	BCAH187_A3797	>gi|217961171|ref|YP_002339739.1| hypothetical protein BCAH187_A3797 [Bacillus cereus AH187]
bID_Cluster_10038	BCAH820_3764	>gi|218904880|ref|YP_002452714.1| hypothetical protein BCAH820_3764 [Bacillus cereus AH820]
bID_Cluster_10038	BCB4264_A3854	>gi|218233348|ref|YP_002368558.1| hypothetical protein BCB4264_A3854 [Bacillus cereus B4264]
bID_Cluster_10038	BCE_3787	>gi|42782837|ref|NP_980084.1| hypothetical protein BCE_3787 [Bacillus cereus ATCC 10987]
bID_Cluster_10038	BCG9842_B1445	>gi|218898855|ref|YP_002447266.1| hypothetical protein BCG9842_B1445 [Bacillus cereus G9842]
bID_Cluster_10038	BCQ_3542	>gi|222097202|ref|YP_002531259.1| hypothetical protein BCQ_3542 [Bacillus cereus Q1]
bID_Cluster_10038	BCZK3509	>gi|52141739|ref|YP_085091.1| hypothetical protein BCZK3509 [Bacillus cereus E33L]
bID_Cluster_10038	BT9727_3497	>gi|49479424|ref|YP_037817.1| hypothetical protein BT9727_3497 [Bacillus thuringiensis serovar konkukian str. 97-27]
bID_Cluster_10038	GBAA_3883	>gi|47529172|ref|YP_020521.1| hypothetical protein GBAA_3883 [Bacillus anthracis str. 'Ames Ancestor']
bID_Cluster_10039	BAS5246	>gi|49188231|ref|YP_031484.1| potassium channel protein, N-terminus BAS5246 [Bacillus anthracis str. Sterne]
bID_Cluster_1004	BA_3442	>gi|30263348|ref|NP_845725.1| neutral protease BA_3442 [Bacillus anthracis str. Ames]
bID_Cluster_1004	BAA_3474	>gi|229602738|ref|YP_002867604.1| bacillolysin BAA_3474 [Bacillus anthracis str. A0248]
bID_Cluster_1004	BACI_c33430	>gi|301054885|ref|YP_003793096.1| neutral protease (bacillolysin) BACI_c33430 [Bacillus anthracis CI]
bID_Cluster_1004	BAMEG_1187	>gi|227813783|ref|YP_002813792.1| bacillolysin BAMEG_1187 [Bacillus anthracis str. CDC 684]
bID_Cluster_1004	BAS3189	>gi|49186194|ref|YP_029446.1| neutral protease BAS3189 [Bacillus anthracis str. Sterne]
bID_Cluster_1004	BC3383	>gi|30021487|ref|NP_833118.1| bacillolysin BC3383 [Bacillus cereus ATCC 14579]
bID_Cluster_1004	BCAH820_3408	>gi|218904524|ref|YP_002452358.1| bacillolysin BCAH820_3408 [Bacillus cereus AH820]
bID_Cluster_1004	BCB4264_A3392	>gi|218231055|ref|YP_002368096.1| bacillolysin BCB4264_A3392 [Bacillus cereus B4264]
bID_Cluster_1004	BCZK3091	>gi|52142150|ref|YP_084678.1| neutral protease (bacillolysin) BCZK3091 [Bacillus cereus E33L]
bID_Cluster_1004	BMB171_C3070	>gi|296503900|ref|YP_003665600.1| bacillolysin BMB171_C3070 [Bacillus thuringiensis BMB171]
bID_Cluster_1004	BT9727_3170	>gi|49478205|ref|YP_037493.1| neutral protease (bacillolysin) BT9727_3170 [Bacillus thuringiensis serovar konkukian str. 97-27]
bID_Cluster_1004	GBAA_3442	>gi|47528726|ref|YP_020075.1| neutral protease GBAA_3442 [Bacillus anthracis str. 'Ames Ancestor']
bID_Cluster_10040	BALH_2499	>gi|118478142|ref|YP_895293.1| MutT/Nudix family protein BALH_2499 [Bacillus thuringiensis str. Al Hakam]
bID_Cluster_10040	BCA_2864	>gi|225864757|ref|YP_002750135.1| mutT/nudix family protein BCA_2864 [Bacillus cereus 03BB102]
bID_Cluster_10041	BA_2713	>gi|30262690|ref|NP_845067.1| mutT/nudix family protein BA_2713 [Bacillus anthracis str. Ames]
bID_Cluster_10041	BAA_2778	>gi|229601202|ref|YP_002867001.1| MutT/NUDIX family protein BAA_2778 [Bacillus anthracis str. A0248]
bID_Cluster_10041	BACI_c26840	>gi|301054243|ref|YP_003792454.1| dATP pyrophosphohydrolase BACI_c26840 [Bacillus anthracis CI]
bID_Cluster_10041	BALH_2441	>gi|118478086|ref|YP_895237.1| dATP pyrophosphohydrolase BALH_2441 [Bacillus thuringiensis str. Al Hakam]
bID_Cluster_10041	BAMEG_1881	>gi|227814473|ref|YP_002814482.1| mutT/nudix family protein BAMEG_1881 [Bacillus anthracis str. CDC 684]
bID_Cluster_10041	BAS2528	>gi|49185536|ref|YP_028788.1| mutT/nudix family protein BAS2528 [Bacillus anthracis str. Sterne]
bID_Cluster_10041	BC2722	>gi|30020844|ref|NP_832475.1| dATP pyrophosphohydrolase BC2722 [Bacillus cereus ATCC 14579]
bID_Cluster_10041	BCA_2802	>gi|225864695|ref|YP_002750073.1| mutT/nudix family protein BCA_2802 [Bacillus cereus 03BB102]
bID_Cluster_10041	BCAH187_A2776	>gi|217960166|ref|YP_002338726.1| mutT/nudix family protein BCAH187_A2776 [Bacillus cereus AH187]
bID_Cluster_10041	BCAH820_2727	>gi|218903843|ref|YP_002451677.1| mutT/nudix family protein BCAH820_2727 [Bacillus cereus AH820]
bID_Cluster_10041	BCB4264_A2731	>gi|218233387|ref|YP_002367439.1| mutT/nudix family protein BCB4264_A2731 [Bacillus cereus B4264]
bID_Cluster_10041	BCE_2741	>gi|42781798|ref|NP_979045.1| mutT/nudix family protein BCE_2741 [Bacillus cereus ATCC 10987]
bID_Cluster_10041	BcerKBAB4_0885	>gi|163938883|ref|YP_001643767.1| NUDIX hydrolase BcerKBAB4_0885 [Bacillus weihenstephanensis KBAB4]
bID_Cluster_10041	BcerKBAB4_3131	>gi|163941052|ref|YP_001645936.1| NUDIX hydrolase BcerKBAB4_3131 [Bacillus weihenstephanensis KBAB4]
bID_Cluster_10041	BCG9842_B2570	>gi|218897736|ref|YP_002446147.1| mutT/nudix family protein BCG9842_B2570 [Bacillus cereus G9842]
bID_Cluster_10041	BCQ_2569	>gi|222096229|ref|YP_002530286.1| mutT/nudix family protein BCQ_2569 [Bacillus cereus Q1]
bID_Cluster_10041	BCZK2453	>gi|52142786|ref|YP_084042.1| dATP pyrophosphohydrolase BCZK2453 [Bacillus cereus E33L]
bID_Cluster_10041	BMB171_C2437	>gi|296503269|ref|YP_003664969.1| dATP pyrophosphohydrolase BMB171_C2437 [Bacillus thuringiensis BMB171]
bID_Cluster_10041	BT9727_2488	>gi|49479169|ref|YP_036814.1| dATP pyrophosphohydrolase BT9727_2488 [Bacillus thuringiensis serovar konkukian str. 97-27]
bID_Cluster_10041	GBAA_2713	>gi|47528005|ref|YP_019354.1| mutT/nudix family protein GBAA_2713 [Bacillus anthracis str. 'Ames Ancestor']
bID_Cluster_10042	BCAH187_A5479	>gi|270000513|ref|YP_003329028.1| integral membrane protein BCAH187_A5479 [Bacillus cereus AH187]
bID_Cluster_10043	BCE_0414	>gi|42779495|ref|NP_976742.1| bacteriophage phi-105 protein-like protein BCE_0414 [Bacillus cereus ATCC 10987]
bID_Cluster_10044	BCE_2438	>gi|42781500|ref|NP_978747.1| MarR family transcriptional regulator BCE_2438 [Bacillus cereus ATCC 10987]
bID_Cluster_10044	BcerKBAB4_2216	>gi|163940180|ref|YP_001645064.1| MarR family transcriptional regulator BcerKBAB4_2216 [Bacillus weihenstephanensis KBAB4]
bID_Cluster_10045	BCE_3334	>gi|42782387|ref|NP_979634.1| putative lipoprotein BCE_3334 [Bacillus cereus ATCC 10987]
bID_Cluster_10046	BC3300	>gi|30021408|ref|NP_833039.1| hypothetical protein BC3300 [Bacillus cereus ATCC 14579]
bID_Cluster_10046	BCG9842_B1950	>gi|218898354|ref|YP_002446765.1| SMI1 / KNR4 family BCG9842_B1950 [Bacillus cereus G9842]
bID_Cluster_10047	BCB4264_A1151	>gi|218232050|ref|YP_002365884.1| hypothetical protein BCB4264_A1151 [Bacillus cereus B4264]
bID_Cluster_10048	BCB4264_A3405	>gi|218234440|ref|YP_002368109.1| hypothetical protein BCB4264_A3405 [Bacillus cereus B4264]
bID_Cluster_10049	BCB4264_A3634	>gi|218232923|ref|YP_002368338.1| hypothetical protein BCB4264_A3634 [Bacillus cereus B4264]
bID_Cluster_10049	BCG9842_B1682	>gi|218898618|ref|YP_002447029.1| hypothetical protein BCG9842_B1682 [Bacillus cereus G9842]
bID_Cluster_10049	BMB171_C3204	>gi|296504034|ref|YP_003665734.1| collagen adhesion protein BMB171_C3204 [Bacillus thuringiensis BMB171]
bID_Cluster_1005	BCAH820_4385	>gi|218905500|ref|YP_002453334.1| putative phage terminase, large subunit BCAH820_4385 [Bacillus cereus AH820]
bID_Cluster_10058	BcerKBAB4_3624	>gi|163941539|ref|YP_001646423.1| dipicolinate synthase subunit B BcerKBAB4_3624 [Bacillus weihenstephanensis KBAB4]
bID_Cluster_10058	BCG9842_B1344	>gi|218898954|ref|YP_002447365.1| dipicolinic acid synthetase, B subunit BCG9842_B1344 [Bacillus cereus G9842]
bID_Cluster_10059	BCQ_0603	>gi|222094290|ref|YP_002528349.1| hypothetical protein BCQ_0603 [Bacillus cereus Q1]
bID_Cluster_1006	BA_0866	>gi|30261002|ref|NP_843379.1| acetolactate synthase BA_0866 [Bacillus anthracis str. Ames]
bID_Cluster_1006	BAA_0972	>gi|229599910|ref|YP_002865442.1| acetolactate synthase, catabolic BAA_0972 [Bacillus anthracis str. A0248]
bID_Cluster_1006	BACI_c09110	>gi|301052521|ref|YP_003790732.1| alpha-acetolactate synthase BACI_c09110 [Bacillus anthracis CI]
bID_Cluster_1006	BALH_0784	>gi|118476516|ref|YP_893667.1| acetolactate synthase BALH_0784 [Bacillus thuringiensis str. Al Hakam]
bID_Cluster_1006	BAMEG_3693	>gi|227816266|ref|YP_002816275.1| acetolactate synthase, catabolic BAMEG_3693 [Bacillus anthracis str. CDC 684]
bID_Cluster_1006	BAS0823	>gi|49183847|ref|YP_027099.1| acetolactate synthase BAS0823 [Bacillus anthracis str. Sterne]
bID_Cluster_1006	BC0883	>gi|30019038|ref|NP_830669.1| acetolactate synthase BC0883 [Bacillus cereus ATCC 14579]
bID_Cluster_1006	BCA_0923	>gi|225862834|ref|YP_002748212.1| acetolactate synthase, catabolic BCA_0923 [Bacillus cereus 03BB102]
bID_Cluster_1006	BCAH187_A1046	>gi|217958469|ref|YP_002337017.1| acetolactate synthase BCAH187_A1046 [Bacillus cereus AH187]
bID_Cluster_1006	BCAH820_0958	>gi|218902076|ref|YP_002449910.1| acetolactate synthase, catabolic BCAH820_0958 [Bacillus cereus AH820]
bID_Cluster_1006	BCB4264_A0920	>gi|218233733|ref|YP_002365653.1| acetolactate synthase BCB4264_A0920 [Bacillus cereus B4264]
bID_Cluster_1006	BCE_0956	>gi|42780032|ref|NP_977279.1| acetolactate synthase BCE_0956 [Bacillus cereus ATCC 10987]
bID_Cluster_1006	BcerKBAB4_0770	>gi|163938774|ref|YP_001643658.1| acetolactate synthase BcerKBAB4_0770 [Bacillus weihenstephanensis KBAB4]
bID_Cluster_1006	BCG9842_B4410	>gi|218895916|ref|YP_002444327.1| acetolactate synthase, catabolic BCG9842_B4410 [Bacillus cereus G9842]
bID_Cluster_1006	BCQ_0956	>gi|222094618|ref|YP_002528678.1| acetolactate synthase, large subunit BCQ_0956 [Bacillus cereus Q1]
bID_Cluster_1006	BCZK0772	>gi|52144454|ref|YP_082376.1| acetolactate synthase BCZK0772 [Bacillus cereus E33L]
bID_Cluster_1006	BMB171_C0761	>gi|296501598|ref|YP_003663298.1| acetolactate synthase BMB171_C0761 [Bacillus thuringiensis BMB171]
bID_Cluster_1006	BT9727_0771	>gi|49480120|ref|YP_035115.1| acetolactate synthase BT9727_0771 [Bacillus thuringiensis serovar konkukian str. 97-27]
bID_Cluster_1006	GBAA_0866	>gi|47777865|ref|YP_017503.2| acetolactate synthase GBAA_0866 [Bacillus anthracis str. 'Ames Ancestor']
bID_Cluster_10060	BCQ_2623	>gi|222096283|ref|YP_002530340.1| mutT/nudix family protein BCQ_2623 [Bacillus cereus Q1]
bID_Cluster_10060	BT9727_2545	>gi|49477857|ref|YP_036871.1| MutT/Nudix family protein BT9727_2545 [Bacillus thuringiensis serovar konkukian str. 97-27]
bID_Cluster_10061	BCQ_4183	>gi|222097842|ref|YP_002531899.1| ATPase, AAA family BCQ_4183 [Bacillus cereus Q1]
bID_Cluster_10062	BCZK1997	>gi|52143240|ref|YP_083589.1| hypothetical protein BCZK1997 [Bacillus cereus E33L]
bID_Cluster_10063	BALH_2600	>gi|118478239|ref|YP_895390.1| hypothetical protein BALH_2600 [Bacillus thuringiensis str. Al Hakam]
bID_Cluster_10063	BCZK2625	>gi|52142618|ref|YP_084212.1| hypothetical protein BCZK2625 [Bacillus cereus E33L]
bID_Cluster_10064	BA_0622	>gi|30260776|ref|NP_843153.1| mutT/nudix family protein BA_0622 [Bacillus anthracis str. Ames]
bID_Cluster_10064	BAA_0704	>gi|229599936|ref|YP_002865220.1| MutT/NUDIX family protein BAA_0704 [Bacillus anthracis str. A0248]
bID_Cluster_10064	BACI_c06300	>gi|301052271|ref|YP_003790482.1| MutT/NUDIX family protein BACI_c06300 [Bacillus anthracis CI]
bID_Cluster_10064	BALH_0560	>gi|118476305|ref|YP_893456.1| MutT/NUDIX family protein BALH_0560 [Bacillus thuringiensis str. Al Hakam]
bID_Cluster_10064	BAMEG_3965	>gi|227816508|ref|YP_002816517.1| mutT/nudix family protein BAMEG_3965 [Bacillus anthracis str. CDC 684]
bID_Cluster_10064	BAS0589	>gi|49183614|ref|YP_026866.1| mutT/nudix family protein BAS0589 [Bacillus anthracis str. Sterne]
bID_Cluster_10064	BC0623	>gi|30018808|ref|NP_830439.1| phosphohydrolase (MutT/nudix family protein) BC0623 [Bacillus cereus ATCC 14579]
bID_Cluster_10064	BCA_0657	>gi|225862597|ref|YP_002747975.1| mutT/nudix family protein BCA_0657 [Bacillus cereus 03BB102]
bID_Cluster_10064	BCAH820_0677	>gi|218901816|ref|YP_002449650.1| mutT/nudix family protein BCAH820_0677 [Bacillus cereus AH820]
bID_Cluster_10064	BCB4264_A0659	>gi|218230862|ref|YP_002365419.1| mutT/nudix family protein BCB4264_A0659 [Bacillus cereus B4264]
bID_Cluster_10064	BCE_0691	>gi|42779769|ref|NP_977016.1| mutT/nudix family protein BCE_0691 [Bacillus cereus ATCC 10987]
bID_Cluster_10064	BcerKBAB4_0536	>gi|163938546|ref|YP_001643430.1| NUDIX hydrolase BcerKBAB4_0536 [Bacillus weihenstephanensis KBAB4]
bID_Cluster_10064	BCG9842_B4678	>gi|218895678|ref|YP_002444089.1| mutT/nudix family protein BCG9842_B4678 [Bacillus cereus G9842]
bID_Cluster_10064	BCZK0533	>gi|52144691|ref|YP_082139.1| MutT/NUDIX family protein BCZK0533 [Bacillus cereus E33L]
bID_Cluster_10064	BMB171_C0545	>gi|296501383|ref|YP_003663083.1| MutT/NUDIX family protein phosphohydrolase BMB171_C0545 [Bacillus thuringiensis BMB171]
bID_Cluster_10064	BT9727_0533	>gi|49481590|ref|YP_034880.1| MutT/NUDIX family protein BT9727_0533 [Bacillus thuringiensis serovar konkukian str. 97-27]
bID_Cluster_10064	GBAA_0622	>gi|47525900|ref|YP_017249.1| mutT/nudix family protein GBAA_0622 [Bacillus anthracis str. 'Ames Ancestor']
bID_Cluster_10065	BAA_1336	>gi|229600302|ref|YP_002865776.1| group-specific protein BAA_1336 [Bacillus anthracis str. A0248]
bID_Cluster_10065	BACI_c12870	>gi|301052892|ref|YP_003791103.1| hypothetical protein BACI_c12870 [Bacillus anthracis CI]
bID_Cluster_10065	BALH_1106	>gi|118476819|ref|YP_893970.1| hypothetical protein BALH_1106 [Bacillus thuringiensis str. Al Hakam]
bID_Cluster_10065	BAMEG_3330	>gi|227815904|ref|YP_002815913.1| group-specific protein BAMEG_3330 [Bacillus anthracis str. CDC 684]
bID_Cluster_10065	BAS1169	>gi|49184187|ref|YP_027439.1| hypothetical protein BAS1169 [Bacillus anthracis str. Sterne]
bID_Cluster_10065	BC1245	>gi|30019398|ref|NP_831029.1| hypothetical protein BC1245 [Bacillus cereus ATCC 14579]
bID_Cluster_10065	BCA_1289	>gi|225863200|ref|YP_002748578.1| group-specific protein BCA_1289 [Bacillus cereus 03BB102]
bID_Cluster_10065	BCAH187_A1409	>gi|217958831|ref|YP_002337379.1| group-specific protein BCAH187_A1409 [Bacillus cereus AH187]
bID_Cluster_10065	BCAH820_1331	>gi|218902449|ref|YP_002450283.1| group-specific protein BCAH820_1331 [Bacillus cereus AH820]
bID_Cluster_10065	BCG9842_B4038	>gi|218896287|ref|YP_002444698.1| group-specific protein BCG9842_B4038 [Bacillus cereus G9842]
bID_Cluster_10065	BCQ_1314	>gi|222094976|ref|YP_002529036.1| hypothetical protein BCQ_1314 [Bacillus cereus Q1]
bID_Cluster_10065	BCZK1143	>gi|52144085|ref|YP_082742.1| group-specific protein BCZK1143 [Bacillus cereus E33L]
bID_Cluster_10065	BT9727_1149	>gi|49477162|ref|YP_035484.1| hypothetical protein BT9727_1149 [Bacillus thuringiensis serovar konkukian str. 97-27]
bID_Cluster_10066	BA_2227	>gi|30262241|ref|NP_844618.1| acetyltransferase BA_2227 [Bacillus anthracis str. Ames]
bID_Cluster_10066	BAA_2290	>gi|229601728|ref|YP_002866583.1| acetyltransferase, GNAT family BAA_2290 [Bacillus anthracis str. A0248]
bID_Cluster_10066	BACI_c21840	>gi|301053759|ref|YP_003791970.1| acetyltransferase, GNAT family BACI_c21840 [Bacillus anthracis CI]
bID_Cluster_10066	BALH_1990	>gi|118477658|ref|YP_894809.1| acetyltransferase BALH_1990 [Bacillus thuringiensis str. Al Hakam]
bID_Cluster_10066	BAMEG_2368	>gi|227814957|ref|YP_002814966.1| acetyltransferase, GNAT family BAMEG_2368 [Bacillus anthracis str. CDC 684]
bID_Cluster_10066	BAS2072	>gi|49185083|ref|YP_028335.1| acetyltransferase BAS2072 [Bacillus anthracis str. Sterne]
bID_Cluster_10066	BC2183	>gi|30020317|ref|NP_831948.1| acetyltransferase BC2183 [Bacillus cereus ATCC 14579]
bID_Cluster_10066	BCA_2311	>gi|225864207|ref|YP_002749585.1| acetyltransferase, GNAT family BCA_2311 [Bacillus cereus 03BB102]
bID_Cluster_10066	BCAH187_A2339	>gi|217959740|ref|YP_002338292.1| acetyltransferase, GNAT family BCAH187_A2339 [Bacillus cereus AH187]
bID_Cluster_10066	BCAH820_2255	>gi|218903371|ref|YP_002451205.1| acetyltransferase, GNAT family BCAH820_2255 [Bacillus cereus AH820]
bID_Cluster_10066	BCB4264_A2211	>gi|218234526|ref|YP_002366928.1| acetyltransferase, GNAT family BCB4264_A2211 [Bacillus cereus B4264]
bID_Cluster_10066	BCE_2257	>gi|42781321|ref|NP_978568.1| acetyltransferase BCE_2257 [Bacillus cereus ATCC 10987]
bID_Cluster_10066	BCG9842_B3114	>gi|218897196|ref|YP_002445607.1| acetyltransferase, GNAT family BCG9842_B3114 [Bacillus cereus G9842]
bID_Cluster_10066	BCQ_2165	>gi|222095825|ref|YP_002529882.1| acetyltransferase, GNAT family BCQ_2165 [Bacillus cereus Q1]
bID_Cluster_10066	BCZK2010	>gi|52143227|ref|YP_083602.1| acetyltransferase BCZK2010 [Bacillus cereus E33L]
bID_Cluster_10066	BMB171_C1963	>gi|296502796|ref|YP_003664496.1| acetyltransferase BMB171_C1963 [Bacillus thuringiensis BMB171]
bID_Cluster_10066	BT9727_2011	>gi|49477554|ref|YP_036340.1| acetyltransferase BT9727_2011 [Bacillus thuringiensis serovar konkukian str. 97-27]
bID_Cluster_10066	GBAA_2227	>gi|47527522|ref|YP_018871.1| acetyltransferase GBAA_2227 [Bacillus anthracis str. 'Ames Ancestor']
bID_Cluster_10067	BMB171_C1290	>gi|296502127|ref|YP_003663827.1| hypothetical protein BMB171_C1290 [Bacillus thuringiensis BMB171]
bID_Cluster_10068	BT9727_4948	>gi|49478936|ref|YP_039257.1| serine acetyltransferase BT9727_4948 [Bacillus thuringiensis serovar konkukian str. 97-27]
bID_Cluster_10069	BcerKBAB4_1920	>gi|163939896|ref|YP_001644780.1| NUDIX hydrolase BcerKBAB4_1920 [Bacillus weihenstephanensis KBAB4]
bID_Cluster_10070	BA_0143	>gi|30260333|ref|NP_842710.1| 50S ribosomal protein L13 BA_0143 [Bacillus anthracis str. Ames]
bID_Cluster_10070	BAA_0160	>gi|229602429|ref|YP_002864794.1| 50S ribosomal protein L13 BAA_0160 [Bacillus anthracis str. A0248]
bID_Cluster_10070	BACI_c01710	>gi|301051880|ref|YP_003790091.1| 50S ribosomal protein L13 BACI_c01710 [Bacillus anthracis CI]
bID_Cluster_10070	BALH_0141	>gi|118475911|ref|YP_893062.1| 50S ribosomal protein L13 BALH_0141 [Bacillus thuringiensis str. Al Hakam]
bID_Cluster_10070	BAMEG_0160	>gi|227812816|ref|YP_002812825.1| 50S ribosomal protein L13 BAMEG_0160 [Bacillus anthracis str. CDC 684]
bID_Cluster_10070	BAS0143	>gi|49183177|ref|YP_026429.1| 50S ribosomal protein L13 BAS0143 [Bacillus anthracis str. Sterne]
bID_Cluster_10070	BC0164	>gi|30018412|ref|NP_830043.1| 50S ribosomal protein L13 BC0164 [Bacillus cereus ATCC 14579]
bID_Cluster_10070	BCA_0173	>gi|225862195|ref|YP_002747573.1| 50S ribosomal protein L13 BCA_0173 [Bacillus cereus 03BB102]
bID_Cluster_10070	BCAH187_A0175	>gi|217957718|ref|YP_002336262.1| 50S ribosomal protein L13 BCAH187_A0175 [Bacillus cereus AH187]
bID_Cluster_10070	BCAH820_0156	>gi|218901348|ref|YP_002449182.1| ribosomal protein L13 BCAH820_0156 [Bacillus cereus AH820]
bID_Cluster_10070	BCB4264_A0165	>gi|218231560|ref|YP_002364992.1| 50S ribosomal protein L13 BCB4264_A0165 [Bacillus cereus B4264]
bID_Cluster_10070	BCE_0143	>gi|42779224|ref|NP_976471.1| 50S ribosomal protein L13 BCE_0143 [Bacillus cereus ATCC 10987]
bID_Cluster_10070	BcerKBAB4_0138	>gi|163938151|ref|YP_001643035.1| 50S ribosomal protein L13 BcerKBAB4_0138 [Bacillus weihenstephanensis KBAB4]
bID_Cluster_10070	BCG9842_B5161	>gi|218895278|ref|YP_002443689.1| ribosomal protein L13 BCG9842_B5161 [Bacillus cereus G9842]
bID_Cluster_10070	BCQ_0156	>gi|222093913|ref|YP_002527963.1| ribosomal protein L13 (50S ribosomal protein L13) BCQ_0156 [Bacillus cereus Q1]
bID_Cluster_10070	BCZK0136	>gi|52145074|ref|YP_081753.1| 50S ribosomal protein L13 BCZK0136 [Bacillus cereus E33L]
bID_Cluster_10070	BMB171_C0138	>gi|296500976|ref|YP_003662676.1| 50S ribosomal protein L13 BMB171_C0138 [Bacillus thuringiensis BMB171]
bID_Cluster_10070	BT9727_0138	>gi|49481687|ref|YP_034494.1| 50S ribosomal protein L13 BT9727_0138 [Bacillus thuringiensis serovar konkukian str. 97-27]
bID_Cluster_10070	GBAA_0143	>gi|47525399|ref|YP_016748.1| 50S ribosomal protein L13 GBAA_0143 [Bacillus anthracis str. 'Ames Ancestor']
bID_Cluster_10071	BA_0697	>gi|30260847|ref|NP_843224.1| acetyltransferase BA_0697 [Bacillus anthracis str. Ames]
bID_Cluster_10071	BAA_0780	>gi|229603780|ref|YP_002865292.1| acetyltransferase, GNAT family BAA_0780 [Bacillus anthracis str. A0248]
bID_Cluster_10071	BACI_c07050	>gi|301052346|ref|YP_003790557.1| acetyltransferase, GNAT family BACI_c07050 [Bacillus anthracis CI]
bID_Cluster_10071	BALH_0635	>gi|118476377|ref|YP_893528.1| acetyltransferase BALH_0635 [Bacillus thuringiensis str. Al Hakam]
bID_Cluster_10071	BAMEG_3889	>gi|227816432|ref|YP_002816441.1| acetyltransferase, GNAT family BAMEG_3889 [Bacillus anthracis str. CDC 684]
bID_Cluster_10071	BAS0663	>gi|49183688|ref|YP_026940.1| acetyltransferase BAS0663 [Bacillus anthracis str. Sterne]
bID_Cluster_10071	BC0692	>gi|30018874|ref|NP_830505.1| acetyltransferase BC0692 [Bacillus cereus ATCC 14579]
bID_Cluster_10071	BCA_0734	>gi|225862674|ref|YP_002748052.1| acetyltransferase, GNAT family BCA_0734 [Bacillus cereus 03BB102]
bID_Cluster_10071	BCAH187_A0825	>gi|217958282|ref|YP_002336828.1| acetyltransferase, GNAT family BCAH187_A0825 [Bacillus cereus AH187]
bID_Cluster_10071	BCAH820_0752	>gi|218901891|ref|YP_002449725.1| acetyltransferase, GNAT family BCAH820_0752 [Bacillus cereus AH820]
bID_Cluster_10071	BCB4264_A0731	>gi|218233719|ref|YP_002365491.1| acetyltransferase, GNAT family BCB4264_A0731 [Bacillus cereus B4264]
bID_Cluster_10071	BCE_0766	>gi|42779844|ref|NP_977091.1| acetyltransferase BCE_0766 [Bacillus cereus ATCC 10987]
bID_Cluster_10071	BCQ_0767	>gi|222094453|ref|YP_002528512.1| acetyltransferase, GNAT family BCQ_0767 [Bacillus cereus Q1]
bID_Cluster_10071	BCZK0608	>gi|52144613|ref|YP_082214.1| acetyltransferase BCZK0608 [Bacillus cereus E33L]
bID_Cluster_10071	BMB171_C0610	>gi|296501448|ref|YP_003663148.1| acetyltransferase BMB171_C0610 [Bacillus thuringiensis BMB171]
bID_Cluster_10071	BT9727_0607	>gi|49476874|ref|YP_034953.1| acetyltransferase BT9727_0607 [Bacillus thuringiensis serovar konkukian str. 97-27]
bID_Cluster_10071	GBAA_0697	>gi|47525978|ref|YP_017327.1| acetyltransferase GBAA_0697 [Bacillus anthracis str. 'Ames Ancestor']
bID_Cluster_10072	BA_2197	>gi|30262212|ref|NP_844589.1| hypothetical protein BA_2197 [Bacillus anthracis str. Ames]
bID_Cluster_10072	BAA_2258	>gi|229601180|ref|YP_002866557.1| hypothetical protein BAA_2258 [Bacillus anthracis str. A0248]
bID_Cluster_10072	BACI_c21480	>gi|301053726|ref|YP_003791937.1| hypothetical protein BACI_c21480 [Bacillus anthracis CI]
bID_Cluster_10072	BALH_1952	>gi|118477624|ref|YP_894775.1| hypothetical protein BALH_1952 [Bacillus thuringiensis str. Al Hakam]
bID_Cluster_10072	BAMEG_2399	>gi|227814988|ref|YP_002814997.1| hypothetical protein BAMEG_2399 [Bacillus anthracis str. CDC 684]
bID_Cluster_10072	BAS2042	>gi|49185053|ref|YP_028305.1| hypothetical protein BAS2042 [Bacillus anthracis str. Sterne]
bID_Cluster_10072	BCA_2279	>gi|225864175|ref|YP_002749553.1| hypothetical protein BCA_2279 [Bacillus cereus 03BB102]
bID_Cluster_10072	BCAH820_2213	>gi|218903329|ref|YP_002451163.1| hypothetical protein BCAH820_2213 [Bacillus cereus AH820]
bID_Cluster_10072	BcerKBAB4_2029	>gi|163940000|ref|YP_001644884.1| hypothetical protein BcerKBAB4_2029 [Bacillus weihenstephanensis KBAB4]
bID_Cluster_10072	GBAA_2197	>gi|47527490|ref|YP_018839.1| hypothetical protein GBAA_2197 [Bacillus anthracis str. 'Ames Ancestor']
bID_Cluster_10073	BA_2262	>gi|30262274|ref|NP_844651.1| HSP20 family protein BA_2262 [Bacillus anthracis str. Ames]
bID_Cluster_10073	BAA_2324	>gi|229601231|ref|YP_002866613.1| heat shock protein, Hsp20 family BAA_2324 [Bacillus anthracis str. A0248]
bID_Cluster_10073	BACI_c22260	>gi|301053801|ref|YP_003792012.1| heat shock protein BACI_c22260 [Bacillus anthracis CI]
bID_Cluster_10073	BALH_2022	>gi|118477690|ref|YP_894841.1| heat shock protein BALH_2022 [Bacillus thuringiensis str. Al Hakam]
bID_Cluster_10073	BAMEG_2334	>gi|227814923|ref|YP_002814932.1| heat shock protein, Hsp20 family BAMEG_2334 [Bacillus anthracis str. CDC 684]
bID_Cluster_10073	BAS2106	>gi|49185117|ref|YP_028369.1| HSP20 family protein BAS2106 [Bacillus anthracis str. Sterne]
bID_Cluster_10073	BC2214	>gi|30020348|ref|NP_831979.1| small heat shock protein BC2214 [Bacillus cereus ATCC 14579]
bID_Cluster_10073	BCA_2345	>gi|225864241|ref|YP_002749619.1| heat shock protein, Hsp20 family BCA_2345 [Bacillus cereus 03BB102]
bID_Cluster_10073	BCAH187_A2372	>gi|217959773|ref|YP_002338325.1| heat shock protein, Hsp20 family BCAH187_A2372 [Bacillus cereus AH187]
bID_Cluster_10073	BCAH820_2287	>gi|218903403|ref|YP_002451237.1| heat shock protein, Hsp20 family BCAH820_2287 [Bacillus cereus AH820]
bID_Cluster_10073	BCB4264_A2242	>gi|218234815|ref|YP_002366959.1| heat shock protein, Hsp20 family BCB4264_A2242 [Bacillus cereus B4264]
bID_Cluster_10073	BCE_2290	>gi|42781354|ref|NP_978601.1| HSP20 family protein BCE_2290 [Bacillus cereus ATCC 10987]
bID_Cluster_10073	BCQ_2197	>gi|222095857|ref|YP_002529914.1| heat shock protein BCQ_2197 [Bacillus cereus Q1]
bID_Cluster_10073	BCZK2043	>gi|52143193|ref|YP_083635.1| heat shock protein BCZK2043 [Bacillus cereus E33L]
bID_Cluster_10073	BMB171_C1991	>gi|296502824|ref|YP_003664524.1| small heat shock protein BMB171_C1991 [Bacillus thuringiensis BMB171]
bID_Cluster_10073	BT9727_2045	>gi|49480010|ref|YP_036374.1| heat shock protein BT9727_2045 [Bacillus thuringiensis serovar konkukian str. 97-27]
bID_Cluster_10073	GBAA_2262	>gi|47527558|ref|YP_018907.1| HSP20 family protein GBAA_2262 [Bacillus anthracis str. 'Ames Ancestor']
bID_Cluster_10074	BA_2755	>gi|30262728|ref|NP_845105.1| mutT/nudix family protein BA_2755 [Bacillus anthracis str. Ames]
bID_Cluster_10074	BAA_2819	>gi|229603328|ref|YP_002867037.1| MutT/NUDIX family protein BAA_2819 [Bacillus anthracis str. A0248]
bID_Cluster_10074	BAMEG_1840	>gi|227814432|ref|YP_002814441.1| mutT/nudix family protein BAMEG_1840 [Bacillus anthracis str. CDC 684]
bID_Cluster_10074	BAS2569	>gi|49185576|ref|YP_028828.1| mutT/nudix family protein BAS2569 [Bacillus anthracis str. Sterne]
bID_Cluster_10074	BC2761	>gi|30020882|ref|NP_832513.1| phosphohydrolase (MutT/nudix family protein) BC2761 [Bacillus cereus ATCC 14579]
bID_Cluster_10074	BCA_2839	>gi|225864732|ref|YP_002750110.1| mutT/nudix family protein BCA_2839 [Bacillus cereus 03BB102]
bID_Cluster_10074	BCAH187_A2810	>gi|217960200|ref|YP_002338760.1| mutT/nudix family protein BCAH187_A2810 [Bacillus cereus AH187]
bID_Cluster_10074	BCAH820_2763	>gi|218903879|ref|YP_002451713.1| mutT/nudix family protein BCAH820_2763 [Bacillus cereus AH820]
bID_Cluster_10074	BCE_2789	>gi|42781846|ref|NP_979093.1| mutT/nudix family protein BCE_2789 [Bacillus cereus ATCC 10987]
bID_Cluster_10074	BCQ_2602	>gi|222096262|ref|YP_002530319.1| mutT/nudix family protein BCQ_2602 [Bacillus cereus Q1]
bID_Cluster_10074	BCZK2490	>gi|52142750|ref|YP_084079.1| MutT/Nudix family protein BCZK2490 [Bacillus cereus E33L]
bID_Cluster_10074	BT9727_2525	>gi|49477453|ref|YP_036851.1| MutT/Nudix family protein BT9727_2525 [Bacillus thuringiensis serovar konkukian str. 97-27]
bID_Cluster_10074	GBAA_2755	>gi|47528047|ref|YP_019396.1| mutT/nudix family protein GBAA_2755 [Bacillus anthracis str. 'Ames Ancestor']
bID_Cluster_10075	BA_2961	>gi|30262919|ref|NP_845296.1| hypothetical protein BA_2961 [Bacillus anthracis str. Ames]
bID_Cluster_10075	BAA_3015	>gi|229603641|ref|YP_002867206.1| hypothetical protein BAA_3015 [Bacillus anthracis str. A0248]
bID_Cluster_10075	BACI_c29170	>gi|301054467|ref|YP_003792678.1| hypothetical protein BACI_c29170 [Bacillus anthracis CI]
bID_Cluster_10075	BAMEG_1642	>gi|227814234|ref|YP_002814243.1| hypothetical protein BAMEG_1642 [Bacillus anthracis str. CDC 684]
bID_Cluster_10075	BAS2751	>gi|49185757|ref|YP_029009.1| hypothetical protein BAS2751 [Bacillus anthracis str. Sterne]
bID_Cluster_10075	BC2946	>gi|30021062|ref|NP_832693.1| integral membrane protein BC2946 [Bacillus cereus ATCC 14579]
bID_Cluster_10075	BCA_3031	>gi|225864924|ref|YP_002750302.1| hypothetical protein BCA_3031 [Bacillus cereus 03BB102]
bID_Cluster_10075	BCAH187_A3006	>gi|217960394|ref|YP_002338956.1| hypothetical protein BCAH187_A3006 [Bacillus cereus AH187]
bID_Cluster_10075	BCAH820_2959	>gi|218904075|ref|YP_002451909.1| hypothetical protein BCAH820_2959 [Bacillus cereus AH820]
bID_Cluster_10075	BCB4264_A2962	>gi|218233029|ref|YP_002367670.1| hypothetical protein BCB4264_A2962 [Bacillus cereus B4264]
bID_Cluster_10075	BCE_3000	>gi|42782056|ref|NP_979303.1| hypothetical protein BCE_3000 [Bacillus cereus ATCC 10987]
bID_Cluster_10075	BcerKBAB4_2753	>gi|163940697|ref|YP_001645581.1| integral membrane protein BcerKBAB4_2753 [Bacillus weihenstephanensis KBAB4]
bID_Cluster_10075	BCG9842_B2278	>gi|218898028|ref|YP_002446439.1| hypothetical protein BCG9842_B2278 [Bacillus cereus G9842]
bID_Cluster_10075	BCQ_2789	>gi|222096449|ref|YP_002530506.1| hypothetical protein BCQ_2789 [Bacillus cereus Q1]
bID_Cluster_10075	BCZK2679	>gi|52142562|ref|YP_084266.1| hypothetical protein BCZK2679 [Bacillus cereus E33L]
bID_Cluster_10075	BT9727_2700	>gi|49479574|ref|YP_037024.1| hypothetical protein BT9727_2700 [Bacillus thuringiensis serovar konkukian str. 97-27]
bID_Cluster_10075	GBAA_2961	>gi|47778103|ref|YP_019604.2| hypothetical protein GBAA_2961 [Bacillus anthracis str. 'Ames Ancestor']
bID_Cluster_10076	BA_3113	>gi|30263061|ref|NP_845438.1| hypothetical protein BA_3113 [Bacillus anthracis str. Ames]
bID_Cluster_10076	BAA_3162	>gi|229601616|ref|YP_002867331.1| hypothetical protein BAA_3162 [Bacillus anthracis str. A0248]
bID_Cluster_10076	BAMEG_1497	>gi|227814090|ref|YP_002814099.1| hypothetical protein BAMEG_1497 [Bacillus anthracis str. CDC 684]
bID_Cluster_10076	BAS2896	>gi|49185902|ref|YP_029154.1| hypothetical protein BAS2896 [Bacillus anthracis str. Sterne]
bID_Cluster_10076	BC3081	>gi|30021195|ref|NP_832826.1| hypothetical protein BC3081 [Bacillus cereus ATCC 14579]
bID_Cluster_10076	BCAH187_A3137	>gi|217960524|ref|YP_002339086.1| hypothetical protein BCAH187_A3137 [Bacillus cereus AH187]
bID_Cluster_10076	BCAH820_3116	>gi|218904232|ref|YP_002452066.1| hypothetical protein BCAH820_3116 [Bacillus cereus AH820]
bID_Cluster_10076	BCB4264_A3103	>gi|218235008|ref|YP_002367810.1| YhjR BCB4264_A3103 [Bacillus cereus B4264]
bID_Cluster_10076	BCE_3134	>gi|42782189|ref|NP_979436.1| hypothetical protein BCE_3134 [Bacillus cereus ATCC 10987]
bID_Cluster_10076	BcerKBAB4_2891	>gi|163940827|ref|YP_001645711.1| hypothetical protein BcerKBAB4_2891 [Bacillus weihenstephanensis KBAB4]
bID_Cluster_10076	BCG9842_B2134	>gi|218898171|ref|YP_002446582.1| YhjR BCG9842_B2134 [Bacillus cereus G9842]
bID_Cluster_10076	BCQ_2923	>gi|222096583|ref|YP_002530640.1| Ferritin/ribonucleotide reductase-like protein BCQ_2923 [Bacillus cereus Q1]
bID_Cluster_10076	BMB171_C2792	>gi|296503622|ref|YP_003665322.1| hypothetical protein BMB171_C2792 [Bacillus thuringiensis BMB171]
bID_Cluster_10076	BT9727_2865	>gi|49477993|ref|YP_037189.1| hypothetical protein BT9727_2865 [Bacillus thuringiensis serovar konkukian str. 97-27]
bID_Cluster_10076	GBAA_3113	>gi|47778122|ref|YP_019753.2| hypothetical protein GBAA_3113 [Bacillus anthracis str. 'Ames Ancestor']
bID_Cluster_10077	BA_3198	>gi|30263131|ref|NP_845508.1| glyoxalase family protein BA_3198 [Bacillus anthracis str. Ames]
bID_Cluster_10077	BAA_3247	>gi|229601195|ref|YP_002867399.1| glyoxalase family protein BAA_3247 [Bacillus anthracis str. A0248]
bID_Cluster_10077	BACI_c31470	>gi|301054694|ref|YP_003792905.1| lactoylglutathione lyase BACI_c31470 [Bacillus anthracis CI]
bID_Cluster_10077	BALH_2856	>gi|118478484|ref|YP_895635.1| lactoylglutathione lyase, glyoxalase family protein BALH_2856 [Bacillus thuringiensis str. Al Hakam]
bID_Cluster_10077	BAMEG_1414	>gi|227814007|ref|YP_002814016.1| glyoxalase family protein BAMEG_1414 [Bacillus anthracis str. CDC 684]
bID_Cluster_10077	BAS2973	>gi|49185978|ref|YP_029230.1| glyoxalase family protein BAS2973 [Bacillus anthracis str. Sterne]
bID_Cluster_10077	BC3154	>gi|30021264|ref|NP_832895.1| lactoylglutathione lyase BC3154 [Bacillus cereus ATCC 14579]
bID_Cluster_10077	BCA_3235	>gi|225865127|ref|YP_002750505.1| glyoxalase family protein BCA_3235 [Bacillus cereus 03BB102]
bID_Cluster_10077	BCAH187_A3223	>gi|217960608|ref|YP_002339172.1| glyoxalase family protein BCAH187_A3223 [Bacillus cereus AH187]
bID_Cluster_10077	BCAH820_3203	>gi|218904319|ref|YP_002452153.1| glyoxalase family protein BCAH820_3203 [Bacillus cereus AH820]
bID_Cluster_10077	BCB4264_A3188	>gi|218233242|ref|YP_002367895.1| glyoxalase family protein BCB4264_A3188 [Bacillus cereus B4264]
bID_Cluster_10077	BCE_3209	>gi|42782264|ref|NP_979511.1| glyoxalase family protein BCE_3209 [Bacillus cereus ATCC 10987]
bID_Cluster_10077	BcerKBAB4_2921	>gi|163940851|ref|YP_001645735.1| glyoxalase/bleomycin resistance protein/dioxygenase BcerKBAB4_2921 [Bacillus weihenstephanensis KBAB4]
bID_Cluster_10077	BCG9842_B2060	>gi|218898245|ref|YP_002446656.1| glyoxalase family protein BCG9842_B2060 [Bacillus cereus G9842]
bID_Cluster_10077	BCQ_3009	>gi|222096669|ref|YP_002530726.1| lactoylglutathione lyase, glyoxalase family protein BCQ_3009 [Bacillus cereus Q1]
bID_Cluster_10077	BCZK2900	>gi|52142342|ref|YP_084487.1| lactoylglutathione lyase, glyoxalase family protein BCZK2900 [Bacillus cereus E33L]
bID_Cluster_10077	BT9727_2965	>gi|49479113|ref|YP_037288.1| lactoylglutathione lyase, glyoxalase family protein BT9727_2965 [Bacillus thuringiensis serovar konkukian str. 97-27]
bID_Cluster_10077	GBAA_3198	>gi|47528490|ref|YP_019839.1| glyoxalase family protein GBAA_3198 [Bacillus anthracis str. 'Ames Ancestor']
bID_Cluster_10078	BA_4087	>gi|30263949|ref|NP_846326.1| hypothetical protein BA_4087 [Bacillus anthracis str. Ames]
bID_Cluster_10078	BAA_4112	>gi|229604296|ref|YP_002868181.1| hypothetical protein BAA_4112 [Bacillus anthracis str. A0248]
bID_Cluster_10078	BAMEG_0542	>gi|227813144|ref|YP_002813153.1| hypothetical protein BAMEG_0542 [Bacillus anthracis str. CDC 684]
bID_Cluster_10078	BAS3799	>gi|49186797|ref|YP_030049.1| hypothetical protein BAS3799 [Bacillus anthracis str. Sterne]
bID_Cluster_10078	BCAH187_A2243	>gi|217959644|ref|YP_002338196.1| hypothetical protein BCAH187_A2243 [Bacillus cereus AH187]
bID_Cluster_10078	GBAA_4087	>gi|47529382|ref|YP_020731.1| hypothetical protein GBAA_4087 [Bacillus anthracis str. 'Ames Ancestor']
bID_Cluster_10079	BA_4283	>gi|30264140|ref|NP_846517.1| peptidyl-prolyl cis-trans isomerase, cyclophilin-type BA_4283 [Bacillus anthracis str. Ames]
bID_Cluster_10079	BAA_4304	>gi|229602599|ref|YP_002868362.1| peptidyl-prolyl cis-trans isomerase, cyclophilin-type BAA_4304 [Bacillus anthracis str. A0248]
bID_Cluster_10079	BACI_c40290	>gi|301055558|ref|YP_003793769.1| peptidyl-prolyl cis-trans isomerase B BACI_c40290 [Bacillus anthracis CI]
bID_Cluster_10079	BALH_3677	>gi|118479265|ref|YP_896416.1| peptidyl-prolyl cis-trans isomerase B BALH_3677 [Bacillus thuringiensis str. Al Hakam]
bID_Cluster_10079	BAMEG_4322	>gi|227816840|ref|YP_002816849.1| peptidyl-prolyl cis-trans isomerase, cyclophilin-type BAMEG_4322 [Bacillus anthracis str. CDC 684]
bID_Cluster_10079	BAS3972	>gi|49186970|ref|YP_030222.1| peptidyl-prolyl cis-trans isomerase, cyclophilin-type BAS3972 [Bacillus anthracis str. Sterne]
bID_Cluster_10079	BC4061	>gi|30022148|ref|NP_833779.1| peptidyl-prolyl cis-trans isomerase BC4061 [Bacillus cereus ATCC 14579]
bID_Cluster_10079	BCA_4173	>gi|225866047|ref|YP_002751425.1| peptidyl-prolyl cis-trans isomerase, cyclophilin-type BCA_4173 [Bacillus cereus 03BB102]
bID_Cluster_10079	BCAH187_A4193	>gi|217961554|ref|YP_002340124.1| peptidyl-prolyl cis-trans isomerase, cyclophilin-type BCAH187_A4193 [Bacillus cereus AH187]
bID_Cluster_10079	BCAH820_4082	>gi|218905198|ref|YP_002453032.1| peptidyl-prolyl cis-trans isomerase, cyclophilin-type BCAH820_4082 [Bacillus cereus AH820]
bID_Cluster_10079	BCB4264_A4170	>gi|218231527|ref|YP_002368865.1| peptidyl-prolyl cis-trans isomerase, cyclophilin-type BCB4264_A4170 [Bacillus cereus B4264]
bID_Cluster_10079	BCE_4131	>gi|42783178|ref|NP_980425.1| peptidyl-prolyl cis-trans isomerase, cyclophilin-type BCE_4131 [Bacillus cereus ATCC 10987]
bID_Cluster_10079	BcerKBAB4_3891	>gi|163941803|ref|YP_001646687.1| peptidyl-prolyl cis-trans isomerase cyclophilin type BcerKBAB4_3891 [Bacillus weihenstephanensis KBAB4]
bID_Cluster_10079	BCG9842_B1068	>gi|218899222|ref|YP_002447633.1| peptidyl-prolyl cis-trans isomerase, cyclophilin-type BCG9842_B1068 [Bacillus cereus G9842]
bID_Cluster_10079	BCQ_3852	>gi|222097512|ref|YP_002531569.1| peptidyl-prolyl cis-trans isomerase B BCQ_3852 [Bacillus cereus Q1]
bID_Cluster_10079	BCZK3817	>gi|52141432|ref|YP_085398.1| peptidyl-prolyl cis-trans isomerase B BCZK3817 [Bacillus cereus E33L]
bID_Cluster_10079	BMB171_C3725	>gi|296504555|ref|YP_003666255.1| peptidyl-prolyl cis-trans isomerase BMB171_C3725 [Bacillus thuringiensis BMB171]
bID_Cluster_10079	BT9727_3802	>gi|49478514|ref|YP_038121.1| peptidyl-prolyl cis-trans isomerase B BT9727_3802 [Bacillus thuringiensis serovar konkukian str. 97-27]
bID_Cluster_10079	GBAA_4283	>gi|47529575|ref|YP_020924.1| peptidyl-prolyl cis-trans isomerase, cyclophilin-type GBAA_4283 [Bacillus anthracis str. 'Ames Ancestor']
bID_Cluster_1008	BA_1353	>gi|30261436|ref|NP_843813.1| oligoendopeptidase F, putative BA_1353 [Bacillus anthracis str. Ames]
bID_Cluster_1008	BAA_1422	>gi|229600996|ref|YP_002865849.1| putative oligoendopeptidase F BAA_1422 [Bacillus anthracis str. A0248]
bID_Cluster_1008	BACI_c13730	>gi|301052976|ref|YP_003791187.1| oligoendopeptidase F BACI_c13730 [Bacillus anthracis CI]
bID_Cluster_1008	BALH_1199	>gi|118476907|ref|YP_894058.1| oligoendopeptidase F BALH_1199 [Bacillus thuringiensis str. Al Hakam]
bID_Cluster_1008	BAMEG_3241	>gi|227815817|ref|YP_002815826.1| putative oligoendopeptidase F BAMEG_3241 [Bacillus anthracis str. CDC 684]
bID_Cluster_1008	BAS1254	>gi|49184271|ref|YP_027523.1| oligoendopeptidase F, putative BAS1254 [Bacillus anthracis str. Sterne]
bID_Cluster_1008	BC1338	>gi|30019488|ref|NP_831119.1| oligoendopeptidase F BC1338 [Bacillus cereus ATCC 14579]
bID_Cluster_1008	BCA_1390	>gi|225863299|ref|YP_002748677.1| putative oligoendopeptidase F BCA_1390 [Bacillus cereus 03BB102]
bID_Cluster_1008	BCAH187_A1492	>gi|217958912|ref|YP_002337460.1| putative oligoendopeptidase F BCAH187_A1492 [Bacillus cereus AH187]
bID_Cluster_1008	BCAH820_1426	>gi|218902543|ref|YP_002450377.1| putative oligoendopeptidase F BCAH820_1426 [Bacillus cereus AH820]
bID_Cluster_1008	BCB4264_A1389	>gi|218232215|ref|YP_002366119.1| putative oligoendopeptidase F BCB4264_A1389 [Bacillus cereus B4264]
bID_Cluster_1008	BCE_1452	>gi|42780526|ref|NP_977773.1| oligoendopeptidase F, putative BCE_1452 [Bacillus cereus ATCC 10987]
bID_Cluster_1008	BcerKBAB4_1252	>gi|163939243|ref|YP_001644127.1| M3 family oligoendopeptidase BcerKBAB4_1252 [Bacillus weihenstephanensis KBAB4]
bID_Cluster_1008	BCG9842_B3955	>gi|218896368|ref|YP_002444779.1| putative oligoendopeptidase F BCG9842_B3955 [Bacillus cereus G9842]
bID_Cluster_1008	BCQ_1409	>gi|222095069|ref|YP_002529129.1| oligoendopeptidase F BCQ_1409 [Bacillus cereus Q1]
bID_Cluster_1008	BCZK1229	>gi|52144001|ref|YP_082828.1| oligoendopeptidase F BCZK1229 [Bacillus cereus E33L]
bID_Cluster_1008	BMB171_C1181	>gi|296502017|ref|YP_003663717.1| oligoendopeptidase F BMB171_C1181 [Bacillus thuringiensis BMB171]
bID_Cluster_1008	BT9727_1227	>gi|49479760|ref|YP_035562.1| oligoendopeptidase F BT9727_1227 [Bacillus thuringiensis serovar konkukian str. 97-27]
bID_Cluster_1008	GBAA_1353	>gi|47526625|ref|YP_017974.1| oligoendopeptidase F GBAA_1353 [Bacillus anthracis str. 'Ames Ancestor']
bID_Cluster_10080	BA_5641	>gi|30265413|ref|NP_847790.1| hypothetical protein BA_5641 [Bacillus anthracis str. Ames]
bID_Cluster_10080	BAA_5667	>gi|229601020|ref|YP_002869605.1| spore coat protein GerQ BAA_5667 [Bacillus anthracis str. A0248]
bID_Cluster_10080	BACI_c53860	>gi|301056859|ref|YP_003795070.1| hypothetical protein BACI_c53860 [Bacillus anthracis CI]
bID_Cluster_10080	BALH_4890	>gi|118480422|ref|YP_897573.1| hypothetical protein BALH_4890 [Bacillus thuringiensis str. Al Hakam]
bID_Cluster_10080	BAMEG_5685	>gi|227818159|ref|YP_002818168.1| spore coat protein GerQ BAMEG_5685 [Bacillus anthracis str. CDC 684]
bID_Cluster_10080	BAS5242	>gi|49188227|ref|YP_031480.1| hypothetical protein BAS5242 [Bacillus anthracis str. Sterne]
bID_Cluster_10080	BC5391	>gi|30023421|ref|NP_835052.1| hypothetical protein BC5391 [Bacillus cereus ATCC 14579]
bID_Cluster_10080	BCA_5543	>gi|225867375|ref|YP_002752753.1| spore coat protein GerQ BCA_5543 [Bacillus cereus 03BB102]
bID_Cluster_10080	BCAH187_A5570	>gi|217962881|ref|YP_002341459.1| spore coat protein GerQ BCAH187_A5570 [Bacillus cereus AH187]
bID_Cluster_10080	BCAH820_5486	>gi|218906572|ref|YP_002454406.1| spore coat protein GerQ BCAH820_5486 [Bacillus cereus AH820]
bID_Cluster_10080	BCB4264_A5514	>gi|218233161|ref|YP_002370168.1| spore coat protein GerQ BCB4264_A5514 [Bacillus cereus B4264]
bID_Cluster_10080	BCE_5520	>gi|42784565|ref|NP_981812.1| hypothetical protein BCE_5520 [Bacillus cereus ATCC 10987]
bID_Cluster_10080	BcerKBAB4_5184	>gi|163943073|ref|YP_001647957.1| spore coat protein GerQ BcerKBAB4_5184 [Bacillus weihenstephanensis KBAB4]
bID_Cluster_10080	BCG9842_B5437	>gi|218900518|ref|YP_002448929.1| spore coat protein GerQ BCG9842_B5437 [Bacillus cereus G9842]
bID_Cluster_10080	BCQ_5232	>gi|222098863|ref|YP_002532921.1| hypothetical protein BCQ_5232 [Bacillus cereus Q1]
bID_Cluster_10080	BCZK5089	>gi|52140170|ref|YP_086658.1| hypothetical protein BCZK5089 [Bacillus cereus E33L]
bID_Cluster_10080	BMB171_C4985	>gi|296505813|ref|YP_003667513.1| hypothetical protein BMB171_C4985 [Bacillus thuringiensis BMB171]
bID_Cluster_10080	BT9727_5072	>gi|49480809|ref|YP_039382.1| hypothetical protein BT9727_5072 [Bacillus thuringiensis serovar konkukian str. 97-27]
bID_Cluster_10080	GBAA_5641	>gi|47530967|ref|YP_022316.1| hypothetical protein GBAA_5641 [Bacillus anthracis str. 'Ames Ancestor']
bID_Cluster_10081	BAMEG_0783	>gi|227813380|ref|YP_002813389.1| NADH-dependent butanol dehydrogenase A BAMEG_0783 [Bacillus anthracis str. CDC 684]
bID_Cluster_10081	BAS3567	>gi|49186568|ref|YP_029820.1| NADH-dependent butanol dehydrogenase A, N-terminus BAS3567 [Bacillus anthracis str. Sterne]
bID_Cluster_10082	BAMEG_2425	>gi|227815014|ref|YP_002815023.1| FAD binding domain protein BAMEG_2425 [Bacillus anthracis str. CDC 684]
bID_Cluster_10082	BAS2016	>gi|49185027|ref|YP_028279.1| FAD binding domain-containing protein BAS2016 [Bacillus anthracis str. Sterne]
bID_Cluster_10083	BACI_c09960	>gi|301052606|ref|YP_003790817.1| hypothetical protein BACI_c09960 [Bacillus anthracis CI]
bID_Cluster_10084	BACI_c46530	>gi|301056165|ref|YP_003794376.1| hypothetical protein BACI_c46530 [Bacillus anthracis CI]
bID_Cluster_10085	BCAH187_A3989	>gi|217961358|ref|YP_002339926.1| hypothetical protein BCAH187_A3989 [Bacillus cereus AH187]
bID_Cluster_10086	BCAH187_A3999	>gi|217961368|ref|YP_002339936.1| phage protein, HK97 gp10 family BCAH187_A3999 [Bacillus cereus AH187]
bID_Cluster_10087	BCE_2300	>gi|42781364|ref|NP_978611.1| AsnC family transcriptional regulator BCE_2300 [Bacillus cereus ATCC 10987]
bID_Cluster_10088	BCE_2639	>gi|42781698|ref|NP_978945.1| acetyltransferase BCE_2639 [Bacillus cereus ATCC 10987]
bID_Cluster_10089	BA_4963	>gi|30264781|ref|NP_847158.1| hypothetical protein BA_4963 [Bacillus anthracis str. Ames]
bID_Cluster_10089	BAA_4973	>gi|229603191|ref|YP_002868988.1| hypothetical protein BAA_4973 [Bacillus anthracis str. A0248]
bID_Cluster_10089	BACI_c47080	>gi|301056219|ref|YP_003794430.1| hypothetical protein BACI_c47080 [Bacillus anthracis CI]
bID_Cluster_10089	BALH_4285	>gi|118479847|ref|YP_896998.1| hypothetical protein BALH_4285 [Bacillus thuringiensis str. Al Hakam]
bID_Cluster_10089	BAMEG_4994	>gi|227817502|ref|YP_002817511.1| hypothetical protein BAMEG_4994 [Bacillus anthracis str. CDC 684]
bID_Cluster_10089	BAS4607	>gi|49187600|ref|YP_030853.1| hypothetical protein BAS4607 [Bacillus anthracis str. Sterne]
bID_Cluster_10089	BC4709	>gi|30022782|ref|NP_834413.1| hypothetical protein BC4709 [Bacillus cereus ATCC 14579]
bID_Cluster_10089	BCA_4834	>gi|225866700|ref|YP_002752078.1| hypothetical protein BCA_4834 [Bacillus cereus 03BB102]
bID_Cluster_10089	BCAH187_A4847	>gi|217962200|ref|YP_002340770.1| hypothetical protein BCAH187_A4847 [Bacillus cereus AH187]
bID_Cluster_10089	BCAH820_4829	>gi|218905941|ref|YP_002453775.1| hypothetical protein BCAH820_4829 [Bacillus cereus AH820]
bID_Cluster_10089	BCB4264_A4823	>gi|218230839|ref|YP_002369509.1| hypothetical protein BCB4264_A4823 [Bacillus cereus B4264]
bID_Cluster_10089	BCE_4853	>gi|42783899|ref|NP_981146.1| hypothetical protein BCE_4853 [Bacillus cereus ATCC 10987]
bID_Cluster_10089	BcerKBAB4_4542	>gi|163942442|ref|YP_001647326.1| activator of Hsp90 ATPase 1 family protein BcerKBAB4_4542 [Bacillus weihenstephanensis KBAB4]
bID_Cluster_10089	BCG9842_B0413	>gi|218899868|ref|YP_002448279.1| hypothetical protein BCG9842_B0413 [Bacillus cereus G9842]
bID_Cluster_10089	BCQ_4525	>gi|222098183|ref|YP_002532240.1| Aha1 domain superfamily BCQ_4525 [Bacillus cereus Q1]
bID_Cluster_10089	BCZK4461	>gi|52140787|ref|YP_086038.1| hypothetical protein BCZK4461 [Bacillus cereus E33L]
bID_Cluster_10089	BMB171_C4349	>gi|296505178|ref|YP_003666878.1| hypothetical protein BMB171_C4349 [Bacillus thuringiensis BMB171]
bID_Cluster_10089	BT9727_4443	>gi|49481421|ref|YP_038757.1| hypothetical protein BT9727_4443 [Bacillus thuringiensis serovar konkukian str. 97-27]
bID_Cluster_10089	GBAA_4963	>gi|47530261|ref|YP_021610.1| hypothetical protein GBAA_4963 [Bacillus anthracis str. 'Ames Ancestor']
bID_Cluster_1009	BA_1903	>gi|30261937|ref|NP_844314.1| M24/M37 family peptidase BA_1903 [Bacillus anthracis str. Ames]
bID_Cluster_1009	BAA_1971	>gi|229604634|ref|YP_002866309.1| peptidase, M23/M37 family BAA_1971 [Bacillus anthracis str. A0248]
bID_Cluster_1009	BALH_1684	>gi|118477365|ref|YP_894516.1| M24/M37 family peptidase BALH_1684 [Bacillus thuringiensis str. Al Hakam]
bID_Cluster_1009	BAMEG_2688	>gi|227815277|ref|YP_002815286.1| peptidase, M23/M37 family BAMEG_2688 [Bacillus anthracis str. CDC 684]
bID_Cluster_1009	BAS1765	>gi|49184777|ref|YP_028029.1| M24/M37 family peptidase BAS1765 [Bacillus anthracis str. Sterne]
bID_Cluster_1009	BCA_1970	>gi|225863866|ref|YP_002749244.1| peptidase, M23/M37 family BCA_1970 [Bacillus cereus 03BB102]
bID_Cluster_1009	BCAH820_1938	>gi|218903055|ref|YP_002450889.1| peptidase, M23/M37 family BCAH820_1938 [Bacillus cereus AH820]
bID_Cluster_1009	BCB4264_A1909	>gi|218235463|ref|YP_002366626.1| peptidase, M23/M37 family BCB4264_A1909 [Bacillus cereus B4264]
bID_Cluster_1009	BT9727_1742	>gi|49477429|ref|YP_036074.1| peptidase M23/M37 family protein BT9727_1742 [Bacillus thuringiensis serovar konkukian str. 97-27]
bID_Cluster_1009	GBAA_1903	>gi|47527197|ref|YP_018546.1| M23/37 family peptidase GBAA_1903 [Bacillus anthracis str. 'Ames Ancestor']
bID_Cluster_10090	BCB4264_A2822	>gi|218235410|ref|YP_002367530.1| hypothetical protein BCB4264_A2822 [Bacillus cereus B4264]
bID_Cluster_10091	BCB4264_A3600	>gi|218234525|ref|YP_002368304.1| hypothetical protein BCB4264_A3600 [Bacillus cereus B4264]
bID_Cluster_10099	BCG9842_B4606	>gi|218895750|ref|YP_002444161.1| acetyltransferase, GNAT family BCG9842_B4606 [Bacillus cereus G9842]
bID_Cluster_101	BCAH820_5171	>gi|218906259|ref|YP_002454093.1| wall-associated protein BCAH820_5171 [Bacillus cereus AH820]
bID_Cluster_1010	BA_5280	>gi|30265082|ref|NP_847459.1| methyl-accepting chemotaxis protein BA_5280 [Bacillus anthracis str. Ames]
bID_Cluster_1010	BAA_5311	>gi|229603280|ref|YP_002869279.1| methyl-accepting chemotaxis protein BAA_5311 [Bacillus anthracis str. A0248]
bID_Cluster_1010	BACI_c50500	>gi|301056529|ref|YP_003794740.1| chemotaxis signal transducer BACI_c50500 [Bacillus anthracis CI]
bID_Cluster_1010	BALH_4575	>gi|118480124|ref|YP_897275.1| methyl-accepting chemotaxis protein BALH_4575 [Bacillus thuringiensis str. Al Hakam]
bID_Cluster_1010	BAMEG_5333	>gi|227817812|ref|YP_002817821.1| methyl-accepting chemotaxis protein BAMEG_5333 [Bacillus anthracis str. CDC 684]
bID_Cluster_1010	BAS4905	>gi|49187893|ref|YP_031146.1| methyl-accepting chemotaxis protein BAS4905 [Bacillus anthracis str. Sterne]
bID_Cluster_1010	BCA_5186	>gi|225867023|ref|YP_002752401.1| methyl-accepting chemotaxis protein BCA_5186 [Bacillus cereus 03BB102]
bID_Cluster_1010	BCAH187_A5194	>gi|217962516|ref|YP_002341088.1| chemotaxis signal transducer BCAH187_A5194 [Bacillus cereus AH187]
bID_Cluster_1010	BCAH820_5149	>gi|218906237|ref|YP_002454071.1| chemotaxis signal transducer BCAH820_5149 [Bacillus cereus AH820]
bID_Cluster_1010	BCB4264_A5185	>gi|218232260|ref|YP_002369844.1| methyl-accepting chemotaxis protein BCB4264_A5185 [Bacillus cereus B4264]
bID_Cluster_1010	BCE_5180	>gi|42784226|ref|NP_981473.1| methyl-accepting chemotaxis protein BCE_5180 [Bacillus cereus ATCC 10987]
bID_Cluster_1010	BcerKBAB4_4864	>gi|163942756|ref|YP_001647640.1| methyl-accepting chemotaxis sensory transducer BcerKBAB4_4864 [Bacillus weihenstephanensis KBAB4]
bID_Cluster_1010	BCG9842_B0065	>gi|218900187|ref|YP_002448598.1| methyl-accepting chemotaxis protein BCG9842_B0065 [Bacillus cereus G9842]
bID_Cluster_1010	BCQ_4858	>gi|222098490|ref|YP_002532548.1| methyl-accepting chemotaxis protein BCQ_4858 [Bacillus cereus Q1]
bID_Cluster_1010	BCZK4768	>gi|52140490|ref|YP_086339.1| methyl-accepting chemotaxis protein BCZK4768 [Bacillus cereus E33L]
bID_Cluster_1010	BMB171_C4648	>gi|296505476|ref|YP_003667176.1| methyl-accepting chemotaxis protein BMB171_C4648 [Bacillus thuringiensis BMB171]
bID_Cluster_1010	BT9727_4749	>gi|49478863|ref|YP_039058.1| chemotaxis signal transducer BT9727_4749 [Bacillus thuringiensis serovar konkukian str. 97-27]
bID_Cluster_1010	GBAA_5280	>gi|47530588|ref|YP_021937.1| methyl-accepting chemotaxis protein GBAA_5280 [Bacillus anthracis str. 'Ames Ancestor']
bID_Cluster_10100	BCA_3636	>gi|225865525|ref|YP_002750903.1| transcriptional regulator, XRE family BCA_3636 [Bacillus cereus 03BB102]
bID_Cluster_10100	BcerKBAB4_3465	>gi|163941382|ref|YP_001646266.1| XRE family transcriptional regulator BcerKBAB4_3465 [Bacillus weihenstephanensis KBAB4]
bID_Cluster_10100	BCZK3459	>gi|52141788|ref|YP_085042.1| transcriptional regulator BCZK3459 [Bacillus cereus E33L]
bID_Cluster_10101	BMB171_C0813	>gi|296501650|ref|YP_003663350.1| hypothetical protein BMB171_C0813 [Bacillus thuringiensis BMB171]
bID_Cluster_10102	BMB171_C4364	>gi|296505194|ref|YP_003666894.1| hypothetical protein BMB171_C4364 [Bacillus thuringiensis BMB171]
bID_Cluster_10103	BC1710	>gi|30019854|ref|NP_831485.1| MerR family transcriptional regulator BC1710 [Bacillus cereus ATCC 14579]
bID_Cluster_10103	BCAH820_1817	>gi|218902934|ref|YP_002450768.1| transcriptional regulator, MerR family BCAH820_1817 [Bacillus cereus AH820]
bID_Cluster_10103	BCB4264_A1781	>gi|218232517|ref|YP_002366500.1| transcriptional regulator, MerR family BCB4264_A1781 [Bacillus cereus B4264]
bID_Cluster_10103	BCG9842_B3563	>gi|218896749|ref|YP_002445160.1| transcriptional regulator, MerR family BCG9842_B3563 [Bacillus cereus G9842]
bID_Cluster_10103	BT9727_1615	>gi|49477361|ref|YP_035947.1| MerR family transcriptional regulator BT9727_1615 [Bacillus thuringiensis serovar konkukian str. 97-27]
bID_Cluster_10104	BcerKBAB4_0612	>gi|163938621|ref|YP_001643505.1| GCN5-related N-acetyltransferase BcerKBAB4_0612 [Bacillus weihenstephanensis KBAB4]
bID_Cluster_10105	BcerKBAB4_1580	>gi|163939567|ref|YP_001644451.1| flagellin domain-containing protein BcerKBAB4_1580 [Bacillus weihenstephanensis KBAB4]
bID_Cluster_10106	BcerKBAB4_2130	>gi|163940098|ref|YP_001644982.1| hypothetical protein BcerKBAB4_2130 [Bacillus weihenstephanensis KBAB4]
bID_Cluster_10107	BcerKBAB4_2730	>gi|163940675|ref|YP_001645559.1| hypothetical protein BcerKBAB4_2730 [Bacillus weihenstephanensis KBAB4]
bID_Cluster_10108	BcerKBAB4_2780	>gi|163940722|ref|YP_001645606.1| glyoxalase/bleomycin resistance protein/dioxygenase BcerKBAB4_2780 [Bacillus weihenstephanensis KBAB4]
bID_Cluster_10109	BA_1056	>gi|30261177|ref|NP_843554.1| hypothetical protein BA_1056 [Bacillus anthracis str. Ames]
bID_Cluster_10109	BAA_1148	>gi|229601008|ref|YP_002865606.1| hypothetical protein BAA_1148 [Bacillus anthracis str. A0248]
bID_Cluster_10109	BAMEG_3516	>gi|227816090|ref|YP_002816099.1| hypothetical protein BAMEG_3516 [Bacillus anthracis str. CDC 684]
bID_Cluster_10109	BAS0987	>gi|49184008|ref|YP_027260.1| hypothetical protein BAS0987 [Bacillus anthracis str. Sterne]
bID_Cluster_10109	BCAH820_1141	>gi|218902259|ref|YP_002450093.1| hypothetical protein BCAH820_1141 [Bacillus cereus AH820]
bID_Cluster_10109	GBAA_1056	>gi|47526334|ref|YP_017683.1| hypothetical protein GBAA_1056 [Bacillus anthracis str. 'Ames Ancestor']
bID_Cluster_1011	BALH_4715	>gi|118480257|ref|YP_897408.1| cell wall anchor domain-containing protein BALH_4715 [Bacillus thuringiensis str. Al Hakam]
bID_Cluster_1011	BCA_5353	>gi|225867186|ref|YP_002752564.1| surface protein, lpxtg-motif cell wall anchor domain protein BCA_5353 [Bacillus cereus 03BB102]
bID_Cluster_1011	BCAH187_A5388	>gi|217962704|ref|YP_002341278.1| surface protein, lpxtg-motif cell wall anchor domain protein BCAH187_A5388 [Bacillus cereus AH187]
bID_Cluster_1011	BCE_5331	>gi|42784376|ref|NP_981623.1| peptidoglycan binding protein BCE_5331 [Bacillus cereus ATCC 10987]
bID_Cluster_1011	BCQ_5046	>gi|222098677|ref|YP_002532735.1| Collagen adhesion protein BCQ_5046 [Bacillus cereus Q1]
bID_Cluster_10110	BA_2173	>gi|30262189|ref|NP_844566.1| hypothetical protein BA_2173 [Bacillus anthracis str. Ames]
bID_Cluster_10110	BAA_2235	>gi|229601487|ref|YP_002866542.1| hypothetical protein BAA_2235 [Bacillus anthracis str. A0248]
bID_Cluster_10110	BACI_c21240	>gi|301053704|ref|YP_003791915.1| hypothetical protein BACI_c21240 [Bacillus anthracis CI]
bID_Cluster_10110	BALH_1934	>gi|118477606|ref|YP_894757.1| hypothetical protein BALH_1934 [Bacillus thuringiensis str. Al Hakam]
bID_Cluster_10110	BAMEG_2422	>gi|227815011|ref|YP_002815020.1| hypothetical protein BAMEG_2422 [Bacillus anthracis str. CDC 684]
bID_Cluster_10110	BAS2019	>gi|49185030|ref|YP_028282.1| hypothetical protein BAS2019 [Bacillus anthracis str. Sterne]
bID_Cluster_10110	BC2157	>gi|30020292|ref|NP_831923.1| hypothetical protein BC2157 [Bacillus cereus ATCC 14579]
bID_Cluster_10110	BCA_2261	>gi|225864157|ref|YP_002749535.1| hypothetical protein BCA_2261 [Bacillus cereus 03BB102]
bID_Cluster_10110	BCAH187_A2316	>gi|217959717|ref|YP_002338269.1| hypothetical protein BCAH187_A2316 [Bacillus cereus AH187]
bID_Cluster_10110	BCAH820_2196	>gi|218903312|ref|YP_002451146.1| hypothetical protein BCAH820_2196 [Bacillus cereus AH820]
bID_Cluster_10110	BCB4264_A2179	>gi|218233035|ref|YP_002366896.1| hypothetical protein BCB4264_A2179 [Bacillus cereus B4264]
bID_Cluster_10110	BCE_2233	>gi|42781298|ref|NP_978545.1| hypothetical protein BCE_2233 [Bacillus cereus ATCC 10987]
bID_Cluster_10110	BcerKBAB4_2008	>gi|163939980|ref|YP_001644864.1| hypothetical protein BcerKBAB4_2008 [Bacillus weihenstephanensis KBAB4]
bID_Cluster_10110	BCG9842_B3137	>gi|218897173|ref|YP_002445584.1| hypothetical protein BCG9842_B3137 [Bacillus cereus G9842]
bID_Cluster_10110	BCQ_2144	>gi|222095804|ref|YP_002529861.1| hypothetical protein BCQ_2144 [Bacillus cereus Q1]
bID_Cluster_10110	BCZK1972	>gi|52143265|ref|YP_083564.1| hypothetical protein BCZK1972 [Bacillus cereus E33L]
bID_Cluster_10110	BMB171_C1942	>gi|296502775|ref|YP_003664475.1| hypothetical protein BMB171_C1942 [Bacillus thuringiensis BMB171]
bID_Cluster_10110	BT9727_1990	>gi|49479585|ref|YP_036319.1| hypothetical protein BT9727_1990 [Bacillus thuringiensis serovar konkukian str. 97-27]
bID_Cluster_10110	GBAA_2173	>gi|47527467|ref|YP_018816.1| hypothetical protein GBAA_2173 [Bacillus anthracis str. 'Ames Ancestor']
bID_Cluster_10111	BA_4378	>gi|30264231|ref|NP_846608.1| hypothetical protein BA_4378 [Bacillus anthracis str. Ames]
bID_Cluster_10111	BAA_4397	>gi|229600476|ref|YP_002868451.1| hypothetical protein BAA_4397 [Bacillus anthracis str. A0248]
bID_Cluster_10111	BACI_c41230	>gi|301055649|ref|YP_003793860.1| MerR family transcriptional regulator BACI_c41230 [Bacillus anthracis CI]
bID_Cluster_10111	BALH_3766	>gi|118479349|ref|YP_896500.1| hypothetical protein BALH_3766 [Bacillus thuringiensis str. Al Hakam]
bID_Cluster_10111	BAMEG_4415	>gi|227816932|ref|YP_002816941.1| hypothetical protein BAMEG_4415 [Bacillus anthracis str. CDC 684]
bID_Cluster_10111	BAS4061	>gi|49187059|ref|YP_030311.1| hypothetical protein BAS4061 [Bacillus anthracis str. Sterne]
bID_Cluster_10111	BC4151	>gi|30022235|ref|NP_833866.1| hypothetical protein BC4151 [Bacillus cereus ATCC 14579]
bID_Cluster_10111	BCA_4265	>gi|225866138|ref|YP_002751516.1| hypothetical protein BCA_4265 [Bacillus cereus 03BB102]
bID_Cluster_10111	BCAH187_A4286	>gi|217961646|ref|YP_002340216.1| hypothetical protein BCAH187_A4286 [Bacillus cereus AH187]
bID_Cluster_10111	BCAH820_4176	>gi|218905292|ref|YP_002453126.1| hypothetical protein BCAH820_4176 [Bacillus cereus AH820]
bID_Cluster_10111	BCB4264_A4265	>gi|218234880|ref|YP_002368958.1| hypothetical protein BCB4264_A4265 [Bacillus cereus B4264]
bID_Cluster_10111	BCE_4227	>gi|42783273|ref|NP_980520.1| hypothetical protein BCE_4227 [Bacillus cereus ATCC 10987]
bID_Cluster_10111	BcerKBAB4_3996	>gi|163941905|ref|YP_001646789.1| hypothetical protein BcerKBAB4_3996 [Bacillus weihenstephanensis KBAB4]
bID_Cluster_10111	BCG9842_B0969	>gi|218899319|ref|YP_002447730.1| hypothetical protein BCG9842_B0969 [Bacillus cereus G9842]
bID_Cluster_10111	BCQ_3943	>gi|222097603|ref|YP_002531660.1| hypothetical protein BCQ_3943 [Bacillus cereus Q1]
bID_Cluster_10111	BCZK3907	>gi|52141343|ref|YP_085487.1| hypothetical protein BCZK3907 [Bacillus cereus E33L]
bID_Cluster_10111	BMB171_C3815	>gi|296504645|ref|YP_003666345.1| hypothetical protein BMB171_C3815 [Bacillus thuringiensis BMB171]
bID_Cluster_10111	BT9727_3899	>gi|49478841|ref|YP_038218.1| hypothetical protein BT9727_3899 [Bacillus thuringiensis serovar konkukian str. 97-27]
bID_Cluster_10111	GBAA_4378	>gi|47778287|ref|YP_021022.2| hypothetical protein GBAA_4378 [Bacillus anthracis str. 'Ames Ancestor']
bID_Cluster_10112	BA_4887	>gi|30264710|ref|NP_847087.1| mutT/nudix family protein BA_4887 [Bacillus anthracis str. Ames]
bID_Cluster_10112	BAA_4898	>gi|229604310|ref|YP_002868918.1| MutT/NUDIX family protein BAA_4898 [Bacillus anthracis str. A0248]
bID_Cluster_10112	BACI_c46320	>gi|301056144|ref|YP_003794355.1| MutT/Nudix family protein BACI_c46320 [Bacillus anthracis CI]
bID_Cluster_10112	BALH_4214	>gi|118479777|ref|YP_896928.1| MutT/Nudix family protein BALH_4214 [Bacillus thuringiensis str. Al Hakam]
bID_Cluster_10112	BAMEG_4919	>gi|227817427|ref|YP_002817436.1| mutT/nudix family protein BAMEG_4919 [Bacillus anthracis str. CDC 684]
bID_Cluster_10112	BAS4534	>gi|49187528|ref|YP_030781.1| mutT/nudix family protein BAS4534 [Bacillus anthracis str. Sterne]
bID_Cluster_10112	BCA_4751	>gi|225866617|ref|YP_002751995.1| mutT/nudix family protein BCA_4751 [Bacillus cereus 03BB102]
bID_Cluster_10112	BCAH187_A4771	>gi|217962124|ref|YP_002340694.1| mutT/nudix family protein BCAH187_A4771 [Bacillus cereus AH187]
bID_Cluster_10112	BCAH820_4754	>gi|218905866|ref|YP_002453700.1| mutT/nudix family protein BCAH820_4754 [Bacillus cereus AH820]
bID_Cluster_10112	BCE_4772	>gi|42783818|ref|NP_981065.1| mutT/nudix family protein BCE_4772 [Bacillus cereus ATCC 10987]
bID_Cluster_10112	BcerKBAB4_4467	>gi|163942369|ref|YP_001647253.1| NUDIX hydrolase BcerKBAB4_4467 [Bacillus weihenstephanensis KBAB4]
bID_Cluster_10112	BCQ_4452	>gi|222098110|ref|YP_002532167.1| mutT/nudix family protein BCQ_4452 [Bacillus cereus Q1]
bID_Cluster_10112	BCZK4380	>gi|52140872|ref|YP_085958.1| MutT/Nudix family protein BCZK4380 [Bacillus cereus E33L]
bID_Cluster_10112	BT9727_4370	>gi|49481378|ref|YP_038685.1| MutT/Nudix family protein BT9727_4370 [Bacillus thuringiensis serovar konkukian str. 97-27]
bID_Cluster_10112	GBAA_4887	>gi|47530182|ref|YP_021531.1| mutT/nudix family protein GBAA_4887 [Bacillus anthracis str. 'Ames Ancestor']
bID_Cluster_10113	BA_4934	>gi|30264755|ref|NP_847132.1| putative lipoprotein BA_4934 [Bacillus anthracis str. Ames]
bID_Cluster_10113	BAA_4945	>gi|229604382|ref|YP_002868963.1| putative lipoprotein BAA_4945 [Bacillus anthracis str. A0248]
bID_Cluster_10113	BACI_c46800	>gi|301056191|ref|YP_003794402.1| hypothetical protein BACI_c46800 [Bacillus anthracis CI]
bID_Cluster_10113	BALH_4260	>gi|118479823|ref|YP_896974.1| hypothetical protein BALH_4260 [Bacillus thuringiensis str. Al Hakam]
bID_Cluster_10113	BAMEG_4966	>gi|227817474|ref|YP_002817483.1| putative lipoprotein BAMEG_4966 [Bacillus anthracis str. CDC 684]
bID_Cluster_10113	BAS4580	>gi|49187573|ref|YP_030826.1| putative lipoprotein BAS4580 [Bacillus anthracis str. Sterne]
bID_Cluster_10113	BC4679	>gi|30022754|ref|NP_834385.1| hypothetical protein BC4679 [Bacillus cereus ATCC 14579]
bID_Cluster_10113	BCA_4800	>gi|225866666|ref|YP_002752044.1| putative lipoprotein BCA_4800 [Bacillus cereus 03BB102]
bID_Cluster_10113	BCAH187_A4816	>gi|217962169|ref|YP_002340739.1| putative lipoprotein BCAH187_A4816 [Bacillus cereus AH187]
bID_Cluster_10113	BCAH820_4800	>gi|218905912|ref|YP_002453746.1| putative lipoprotein BCAH820_4800 [Bacillus cereus AH820]
bID_Cluster_10113	BCE_4821	>gi|42783867|ref|NP_981114.1| putative lipoprotein BCE_4821 [Bacillus cereus ATCC 10987]
bID_Cluster_10113	BCZK4433	>gi|52140814|ref|YP_086010.1| group-specific protein BCZK4433 [Bacillus cereus E33L]
bID_Cluster_10113	BT9727_4415	>gi|49480709|ref|YP_038729.1| hypothetical protein BT9727_4415 [Bacillus thuringiensis serovar konkukian str. 97-27]
bID_Cluster_10113	GBAA_4934	>gi|47530230|ref|YP_021579.1| putative lipoprotein GBAA_4934 [Bacillus anthracis str. 'Ames Ancestor']
bID_Cluster_10114	BA_5319	>gi|30265118|ref|NP_847495.1| camphor resistance protein CrcB BA_5319 [Bacillus anthracis str. Ames]
bID_Cluster_10114	BAA_5348	>gi|229600641|ref|YP_002869311.1| crcB protein BAA_5348 [Bacillus anthracis str. A0248]
bID_Cluster_10114	BACI_c50860	>gi|301056564|ref|YP_003794775.1| camphor resistance protein CrcB BACI_c50860 [Bacillus anthracis CI]
bID_Cluster_10114	BAMEG_5370	>gi|227817849|ref|YP_002817858.1| crcB protein BAMEG_5370 [Bacillus anthracis str. CDC 684]
bID_Cluster_10114	BAS4941	>gi|49187929|ref|YP_031182.1| camphor resistance protein CrcB BAS4941 [Bacillus anthracis str. Sterne]
bID_Cluster_10114	BC5067	>gi|30023104|ref|NP_834735.1| camphor resistance protein CrcB BC5067 [Bacillus cereus ATCC 14579]
bID_Cluster_10114	BCA_5221	>gi|225867058|ref|YP_002752436.1| crcB protein BCA_5221 [Bacillus cereus 03BB102]
bID_Cluster_10114	BCAH187_A5235	>gi|217962557|ref|YP_002341129.1| crcB protein BCAH187_A5235 [Bacillus cereus AH187]
bID_Cluster_10114	BCAH820_5186	>gi|218906274|ref|YP_002454108.1| crcB protein BCAH820_5186 [Bacillus cereus AH820]
bID_Cluster_10114	BCB4264_A5220	>gi|218234176|ref|YP_002369879.1| crcB protein BCB4264_A5220 [Bacillus cereus B4264]
bID_Cluster_10114	BCE_5216	>gi|42784262|ref|NP_981509.1| camphor resistance protein CrcB BCE_5216 [Bacillus cereus ATCC 10987]
bID_Cluster_10114	BcerKBAB4_4903	>gi|163942795|ref|YP_001647679.1| CrcB protein BcerKBAB4_4903 [Bacillus weihenstephanensis KBAB4]
bID_Cluster_10114	BCG9842_B0028	>gi|218900224|ref|YP_002448635.1| crcB protein BCG9842_B0028 [Bacillus cereus G9842]
bID_Cluster_10114	BCQ_4894	>gi|222098526|ref|YP_002532584.1| CrcB protein-like protein 2 BCQ_4894 [Bacillus cereus Q1]
bID_Cluster_10114	BCZK4802	>gi|52140452|ref|YP_086373.1| camphor resistance protein CrcB BCZK4802 [Bacillus cereus E33L]
bID_Cluster_10114	BT9727_4784	>gi|49481646|ref|YP_039093.1| camphor resistance protein CrcB BT9727_4784 [Bacillus thuringiensis serovar konkukian str. 97-27]
bID_Cluster_10114	GBAA_5319	>gi|47530628|ref|YP_021977.1| camphor resistance protein CrcB GBAA_5319 [Bacillus anthracis str. 'Ames Ancestor']
bID_Cluster_10115	BA_5508	>gi|30265290|ref|NP_847667.1| (3R)-hydroxymyristoyl-ACP dehydratase BA_5508 [Bacillus anthracis str. Ames]
bID_Cluster_10115	BAA_5534	>gi|229601884|ref|YP_002869481.1| (3R)-hydroxymyristoyl-(acyl-carrier-protein) dehydratase BAA_5534 [Bacillus anthracis str. A0248]
bID_Cluster_10115	BACI_c52600	>gi|301056733|ref|YP_003794944.1| 3-hydroxymyristoyl-(acyl carrier protein) dehydratase BACI_c52600 [Bacillus anthracis CI]
bID_Cluster_10115	BALH_4784	>gi|118480322|ref|YP_897473.1| (3R)-hydroxymyristoyl-ACP dehydratase BALH_4784 [Bacillus thuringiensis str. Al Hakam]
bID_Cluster_10115	BAMEG_5553	>gi|227818027|ref|YP_002818036.1| (3R)-hydroxymyristoyl-(acyl-carrier-protein) dehydratase BAMEG_5553 [Bacillus anthracis str. CDC 684]
bID_Cluster_10115	BAS5116	>gi|49188102|ref|YP_031355.1| (3R)-hydroxymyristoyl-ACP dehydratase BAS5116 [Bacillus anthracis str. Sterne]
bID_Cluster_10115	BC5280	>gi|30023312|ref|NP_834943.1| (3R)-hydroxymyristoyl-ACP dehydratase BC5280 [Bacillus cereus ATCC 14579]
bID_Cluster_10115	BCA_5423	>gi|225867255|ref|YP_002752633.1| beta-hydroxyacyl-(acyl-carrier-protein) dehydratase FabZ BCA_5423 [Bacillus cereus 03BB102]
bID_Cluster_10115	BCAH187_A5454	>gi|217962767|ref|YP_002341343.1| (3R)-hydroxymyristoyl-ACP dehydratase BCAH187_A5454 [Bacillus cereus AH187]
bID_Cluster_10115	BCAH820_5357	>gi|218906443|ref|YP_002454277.1| (3R)-hydroxymyristoyl-(acyl-carrier-protein) dehydratase BCAH820_5357 [Bacillus cereus AH820]
bID_Cluster_10115	BCB4264_A5399	>gi|218231183|ref|YP_002370053.1| (3R)-hydroxymyristoyl-ACP dehydratase BCB4264_A5399 [Bacillus cereus B4264]
bID_Cluster_10115	BCE_5401	>gi|42784446|ref|NP_981693.1| (3R)-hydroxymyristoyl-ACP dehydratase BCE_5401 [Bacillus cereus ATCC 10987]
bID_Cluster_10115	BcerKBAB4_5076	>gi|163942966|ref|YP_001647850.1| (3R)-hydroxymyristoyl-ACP dehydratase BcerKBAB4_5076 [Bacillus weihenstephanensis KBAB4]
bID_Cluster_10115	BCG9842_B5551	>gi|218900404|ref|YP_002448815.1| beta-hydroxyacyl-(acyl-carrier-protein) dehydratase FabZ BCG9842_B5551 [Bacillus cereus G9842]
bID_Cluster_10115	BCQ_5117	>gi|222098748|ref|YP_002532806.1| (3R)-hydroxymyristoyl-[acyl carrier protein] dehydratase BCQ_5117 [Bacillus cereus Q1]
bID_Cluster_10115	BCZK4963	>gi|52140297|ref|YP_086532.1| (3R)-hydroxymyristoyl-ACP dehydratase BCZK4963 [Bacillus cereus E33L]
bID_Cluster_10115	BMB171_C4879	>gi|296505707|ref|YP_003667407.1| (3R)-hydroxymyristoyl-ACP dehydratase BMB171_C4879 [Bacillus thuringiensis BMB171]
bID_Cluster_10115	BT9727_4961	>gi|49481248|ref|YP_039270.1| (3R)-hydroxymyristoyl-ACP dehydratase BT9727_4961 [Bacillus thuringiensis serovar konkukian str. 97-27]
bID_Cluster_10115	GBAA_5508	>gi|47530825|ref|YP_022174.1| (3R)-hydroxymyristoyl-ACP dehydratase GBAA_5508 [Bacillus anthracis str. 'Ames Ancestor']
bID_Cluster_10116	BA_0537	>gi|30260695|ref|NP_843072.1| FUR family transcriptional regulator BA_0537 [Bacillus anthracis str. Ames]
bID_Cluster_10116	BAA_0599	>gi|229602568|ref|YP_002865141.1| transcriptional regulator, Fur family BAA_0599 [Bacillus anthracis str. A0248]
bID_Cluster_10116	BACI_c05280	>gi|301052188|ref|YP_003790399.1| ferric uptake regulator BACI_c05280 [Bacillus anthracis CI]
bID_Cluster_10116	BALH_0469	>gi|118476220|ref|YP_893371.1| peroxide operon regulator BALH_0469 [Bacillus thuringiensis str. Al Hakam]
bID_Cluster_10116	BAMEG_4068	>gi|227816590|ref|YP_002816599.1| transcriptional regulator, Fur family BAMEG_4068 [Bacillus anthracis str. CDC 684]
bID_Cluster_10116	BAS0505	>gi|49183533|ref|YP_026785.1| FUR family transcriptional regulator BAS0505 [Bacillus anthracis str. Sterne]
bID_Cluster_10116	BC0518	>gi|30018724|ref|NP_830355.1| peroxide operon regulator BC0518 [Bacillus cereus ATCC 14579]
bID_Cluster_10116	BCA_0556	>gi|225862516|ref|YP_002747894.1| transcriptional regulator, Fur family BCA_0556 [Bacillus cereus 03BB102]
bID_Cluster_10116	BCAH187_A0593	>gi|217958074|ref|YP_002336618.1| transcriptional regulator, Fur family BCAH187_A0593 [Bacillus cereus AH187]
bID_Cluster_10116	BCAH820_0520	>gi|218901678|ref|YP_002449512.1| transcriptional regulator, Fur family BCAH820_0520 [Bacillus cereus AH820]
bID_Cluster_10116	BCB4264_A0542	>gi|218235160|ref|YP_002365320.1| transcriptional regulator, Fur family BCB4264_A0542 [Bacillus cereus B4264]
bID_Cluster_10116	BCE_0592	>gi|42779672|ref|NP_976919.1| FUR family transcriptional regulator BCE_0592 [Bacillus cereus ATCC 10987]
bID_Cluster_10116	BcerKBAB4_0453	>gi|163938463|ref|YP_001643347.1| ferric uptake regulator family protein BcerKBAB4_0453 [Bacillus weihenstephanensis KBAB4]
bID_Cluster_10116	BCG9842_B4784	>gi|218895592|ref|YP_002444003.1| transcriptional regulator, Fur family BCG9842_B4784 [Bacillus cereus G9842]
bID_Cluster_10116	BCQ_0565	>gi|222094272|ref|YP_002528329.1| ferric uptake regulator BCQ_0565 [Bacillus cereus Q1]
bID_Cluster_10116	BCZK0444	>gi|52144777|ref|YP_082053.1| ferric uptake regulator BCZK0444 [Bacillus cereus E33L]
bID_Cluster_10116	BMB171_C0459	>gi|296501297|ref|YP_003662997.1| peroxide operon regulator BMB171_C0459 [Bacillus thuringiensis BMB171]
bID_Cluster_10116	BT9727_0448	>gi|49480139|ref|YP_034798.1| ferric uptake regulator BT9727_0448 [Bacillus thuringiensis serovar konkukian str. 97-27]
bID_Cluster_10116	GBAA_0537	>gi|47777829|ref|YP_017157.2| FUR family transcriptional regulator GBAA_0537 [Bacillus anthracis str. 'Ames Ancestor']
bID_Cluster_10117	BA_0279	>gi|30260453|ref|NP_842830.1| hypothetical protein BA_0279 [Bacillus anthracis str. Ames]
bID_Cluster_10117	BAMEG_0329	>gi|227812945|ref|YP_002812954.1| glycosyl transferase family 2 BAMEG_0329 [Bacillus anthracis str. CDC 684]
bID_Cluster_10117	BAS0265	>gi|49183296|ref|YP_026548.1| hypothetical protein BAS0265 [Bacillus anthracis str. Sterne]
bID_Cluster_10118	BAMEG_5016	>gi|227817524|ref|YP_002817533.1| hypothetical protein BAMEG_5016 [Bacillus anthracis str. CDC 684]
bID_Cluster_10119	BACI_c09670	>gi|301052577|ref|YP_003790788.1| transcriptional regulator BACI_c09670 [Bacillus anthracis CI]
bID_Cluster_10119	BT9727_0846	>gi|49477003|ref|YP_035189.1| MerR family transcriptional regulator BT9727_0846 [Bacillus thuringiensis serovar konkukian str. 97-27]
bID_Cluster_1012	BC1271	>gi|30019423|ref|NP_831054.1| hypothetical protein BC1271 [Bacillus cereus ATCC 14579]
bID_Cluster_10120	BACI_c24290	>gi|301053997|ref|YP_003792208.1| hypothetical protein BACI_c24290 [Bacillus anthracis CI]
bID_Cluster_10121	BACI_c27960	>gi|301054353|ref|YP_003792564.1| aldehyde dehydrogenase, N-terminal domain-containing protein BACI_c27960 [Bacillus anthracis CI]
bID_Cluster_10122	BA_3344	>gi|30263253|ref|NP_845630.1| MarR family transcriptional regulator BA_3344 [Bacillus anthracis str. Ames]
bID_Cluster_10122	BAA_3377	>gi|229604429|ref|YP_002867512.1| transcriptional regulator, MarR family BAA_3377 [Bacillus anthracis str. A0248]
bID_Cluster_10122	BACI_c32400	>gi|301054785|ref|YP_003792996.1| MarR family transcriptional regulator BACI_c32400 [Bacillus anthracis CI]
bID_Cluster_10122	BALH_2965	>gi|118478588|ref|YP_895739.1| MarR family transcriptional regulator BALH_2965 [Bacillus thuringiensis str. Al Hakam]
bID_Cluster_10122	BAMEG_1283	>gi|227813877|ref|YP_002813886.1| transcriptional regulator, MarR family BAMEG_1283 [Bacillus anthracis str. CDC 684]
bID_Cluster_10122	BAS3099	>gi|49186104|ref|YP_029356.1| MarR family transcriptional regulator BAS3099 [Bacillus anthracis str. Sterne]
bID_Cluster_10122	BC3313	>gi|30021421|ref|NP_833052.1| MarR family transcriptional regulator BC3313 [Bacillus cereus ATCC 14579]
bID_Cluster_10122	BCA_3379	>gi|225865270|ref|YP_002750648.1| transcriptional regulator, MarR family BCA_3379 [Bacillus cereus 03BB102]
bID_Cluster_10122	BCAH187_A3314	>gi|217960698|ref|YP_002339262.1| transcriptional regulator, MarR family BCAH187_A3314 [Bacillus cereus AH187]
bID_Cluster_10122	BCAH820_3321	>gi|218904437|ref|YP_002452271.1| transcriptional regulator, MarR family BCAH820_3321 [Bacillus cereus AH820]
bID_Cluster_10122	BCB4264_A3304	>gi|218232642|ref|YP_002368010.1| transcriptional regulator, MarR family BCB4264_A3304 [Bacillus cereus B4264]
bID_Cluster_10122	BCE_3308	>gi|42782361|ref|NP_979608.1| MarR family transcriptional regulator BCE_3308 [Bacillus cereus ATCC 10987]
bID_Cluster_10122	BcerKBAB4_3012	>gi|163940939|ref|YP_001645823.1| MarR family transcriptional regulator BcerKBAB4_3012 [Bacillus weihenstephanensis KBAB4]
bID_Cluster_10122	BCG9842_B1928	>gi|218898376|ref|YP_002446787.1| transcriptional regulator, MarR family BCG9842_B1928 [Bacillus cereus G9842]
bID_Cluster_10122	BCQ_3095	>gi|222096755|ref|YP_002530812.1| transcriptional regulator, MarR family BCQ_3095 [Bacillus cereus Q1]
bID_Cluster_10122	BCZK2996	>gi|52142246|ref|YP_084583.1| MarR family transcriptional regulator BCZK2996 [Bacillus cereus E33L]
bID_Cluster_10122	BMB171_C2976	>gi|296503806|ref|YP_003665506.1| MarR family transcriptional regulator BMB171_C2976 [Bacillus thuringiensis BMB171]
bID_Cluster_10122	BT9727_3085	>gi|49479503|ref|YP_037408.1| MarR family transcriptional regulator BT9727_3085 [Bacillus thuringiensis serovar konkukian str. 97-27]
bID_Cluster_10122	GBAA_3344	>gi|47528629|ref|YP_019978.1| MarR family transcriptional regulator GBAA_3344 [Bacillus anthracis str. 'Ames Ancestor']
bID_Cluster_10123	BACI_c09970	>gi|301052607|ref|YP_003790818.1| hypothetical protein BACI_c09970 [Bacillus anthracis CI]
bID_Cluster_10123	BCA_1001	>gi|225862912|ref|YP_002748290.1| hypothetical protein BCA_1001 [Bacillus cereus 03BB102]
bID_Cluster_10123	BCAH820_1043	>gi|218902161|ref|YP_002449995.1| hypothetical protein BCAH820_1043 [Bacillus cereus AH820]
bID_Cluster_10123	BCZK0864	>gi|52144360|ref|YP_082468.1| hypothetical protein BCZK0864 [Bacillus cereus E33L]
bID_Cluster_10124	BCA_2690	>gi|225864585|ref|YP_002749963.1| acetyltransferase, gnat family BCA_2690 [Bacillus cereus 03BB102]
bID_Cluster_10125	BALH_2576	>gi|118478217|ref|YP_895368.1| AsnC family transcriptional regulator BALH_2576 [Bacillus thuringiensis str. Al Hakam]
bID_Cluster_10125	BCA_2950	>gi|225864843|ref|YP_002750221.1| transcriptional regulator, AsnC family BCA_2950 [Bacillus cereus 03BB102]
bID_Cluster_10125	BCE_2905	>gi|42781961|ref|NP_979208.1| Lpr/AsnC family transcriptional regulator BCE_2905 [Bacillus cereus ATCC 10987]
bID_Cluster_10126	BCAH187_A0629	>gi|217958089|ref|YP_002336633.1| hypothetical protein BCAH187_A0629 [Bacillus cereus AH187]
bID_Cluster_10126	BCAH820_0553	>gi|218901693|ref|YP_002449527.1| hypothetical protein BCAH820_0553 [Bacillus cereus AH820]
bID_Cluster_10127	BACI_c26550	>gi|301054215|ref|YP_003792426.1| acetyltransferase, GNAT family BACI_c26550 [Bacillus anthracis CI]
bID_Cluster_10127	BC2691	>gi|30020815|ref|NP_832446.1| acetyltransferase BC2691 [Bacillus cereus ATCC 14579]
bID_Cluster_10127	BCAH187_A2748	>gi|217960138|ref|YP_002338698.1| acetyltransferase, gnat family BCAH187_A2748 [Bacillus cereus AH187]
bID_Cluster_10127	BCAH820_2697	>gi|218903813|ref|YP_002451647.1| acetyltransferase, gnat family BCAH820_2697 [Bacillus cereus AH820]
bID_Cluster_10127	BCB4264_A2704	>gi|218234337|ref|YP_002367412.1| acetyltransferase BCB4264_A2704 [Bacillus cereus B4264]
bID_Cluster_10127	BcerKBAB4_2458	>gi|163940411|ref|YP_001645295.1| GCN5-related N-acetyltransferase BcerKBAB4_2458 [Bacillus weihenstephanensis KBAB4]
bID_Cluster_10127	BCG9842_B2606	>gi|218897700|ref|YP_002446111.1| acetyltransferase BCG9842_B2606 [Bacillus cereus G9842]
bID_Cluster_10127	BCQ_2542	>gi|222096202|ref|YP_002530259.1| acetyltransferase, GNAT family BCQ_2542 [Bacillus cereus Q1]
bID_Cluster_10127	BT9727_2458	>gi|49477826|ref|YP_036784.1| acetyltransferase BT9727_2458 [Bacillus thuringiensis serovar konkukian str. 97-27]
bID_Cluster_10128	BCAH820_4379	>gi|218905494|ref|YP_002453328.1| phage protein, HK97 gp10 family BCAH820_4379 [Bacillus cereus AH820]
bID_Cluster_10129	BCAH820_4415	>gi|218905530|ref|YP_002453364.1| hypothetical protein BCAH820_4415 [Bacillus cereus AH820]
bID_Cluster_1013	BCB4264_A2621	>gi|218234096|ref|YP_002367330.1| putative phage terminase, large subunit BCB4264_A2621 [Bacillus cereus B4264]
bID_Cluster_10130	BCE_0383	>gi|42779464|ref|NP_976711.1| hypothetical protein BCE_0383 [Bacillus cereus ATCC 10987]
bID_Cluster_10131	BCE_1103	>gi|42780179|ref|NP_977426.1| hypothetical protein BCE_1103 [Bacillus cereus ATCC 10987]
bID_Cluster_10132	BA_3352	>gi|30263261|ref|NP_845638.1| hypothetical protein BA_3352 [Bacillus anthracis str. Ames]
bID_Cluster_10132	BAA_3386	>gi|229602388|ref|YP_002867521.1| hypothetical protein BAA_3386 [Bacillus anthracis str. A0248]
bID_Cluster_10132	BACI_c32430	>gi|301054788|ref|YP_003792999.1| hypothetical protein BACI_c32430 [Bacillus anthracis CI]
bID_Cluster_10132	BAMEG_1274	>gi|227813868|ref|YP_002813877.1| hypothetical protein BAMEG_1274 [Bacillus anthracis str. CDC 684]
bID_Cluster_10132	BAS3106	>gi|49186111|ref|YP_029363.1| hypothetical protein BAS3106 [Bacillus anthracis str. Sterne]
bID_Cluster_10132	BCA_3387	>gi|225865278|ref|YP_002750656.1| hypothetical protein BCA_3387 [Bacillus cereus 03BB102]
bID_Cluster_10132	BCAH187_A3322	>gi|217960706|ref|YP_002339270.1| hypothetical protein BCAH187_A3322 [Bacillus cereus AH187]
bID_Cluster_10132	BCAH820_3324	>gi|218904440|ref|YP_002452274.1| hypothetical protein BCAH820_3324 [Bacillus cereus AH820]
bID_Cluster_10132	BCE_3311	>gi|42782364|ref|NP_979611.1| hypothetical protein BCE_3311 [Bacillus cereus ATCC 10987]
bID_Cluster_10132	BT9727_3092	>gi|49478158|ref|YP_037415.1| hypothetical protein BT9727_3092 [Bacillus thuringiensis serovar konkukian str. 97-27]
bID_Cluster_10132	GBAA_3352	>gi|47778147|ref|YP_022636.1| hypothetical protein GBAA_3352 [Bacillus anthracis str. 'Ames Ancestor']
bID_Cluster_10133	BCE_3329	>gi|42782382|ref|NP_979629.1| hypothetical protein BCE_3329 [Bacillus cereus ATCC 10987]
bID_Cluster_10134	BCE_3531	>gi|42782582|ref|NP_979829.1| acetyltransferase BCE_3531 [Bacillus cereus ATCC 10987]
bID_Cluster_10135	BC3015	>gi|30021130|ref|NP_832761.1| hypothetical protein BC3015 [Bacillus cereus ATCC 14579]
bID_Cluster_10136	BC3284	>gi|30021392|ref|NP_833023.1| hypothetical protein BC3284 [Bacillus cereus ATCC 14579]
bID_Cluster_10136	BT9727_3045	>gi|49478117|ref|YP_037368.1| hypothetical protein BT9727_3045 [Bacillus thuringiensis serovar konkukian str. 97-27]
bID_Cluster_10137	BC3362	>gi|30021470|ref|NP_833101.1| hypothetical protein BC3362 [Bacillus cereus ATCC 14579]
bID_Cluster_10138	BC4636	>gi|30022711|ref|NP_834342.1| MutT/nudix family protein BC4636 [Bacillus cereus ATCC 14579]
bID_Cluster_10138	BCB4264_A4745	>gi|218231609|ref|YP_002369431.1| mutT/nudix family protein BCB4264_A4745 [Bacillus cereus B4264]
bID_Cluster_10138	BCG9842_B0490	>gi|218899791|ref|YP_002448202.1| mutT/nudix family protein BCG9842_B0490 [Bacillus cereus G9842]
bID_Cluster_10138	BMB171_C4276	>gi|296505105|ref|YP_003666805.1| MutT/nudix family protein BMB171_C4276 [Bacillus thuringiensis BMB171]
bID_Cluster_10139	BCB4264_A2627	>gi|218232189|ref|YP_002367336.1| phage protein, HK97 gp10 family BCB4264_A2627 [Bacillus cereus B4264]
bID_Cluster_10140	BCB4264_A3601	>gi|218233930|ref|YP_002368305.1| hypothetical protein BCB4264_A3601 [Bacillus cereus B4264]
bID_Cluster_10141	BCB4264_A3621	>gi|218232769|ref|YP_002368325.1| regulatory protein spx, putative BCB4264_A3621 [Bacillus cereus B4264]
bID_Cluster_10142	BCB4264_A3628	>gi|218234712|ref|YP_002368332.1| lipoprotein, putative BCB4264_A3628 [Bacillus cereus B4264]
bID_Cluster_10148	BA_1660	>gi|30261730|ref|NP_844107.1| chemotaxis response regulator BA_1660 [Bacillus anthracis str. Ames]
bID_Cluster_10148	BAA_1732	>gi|229604341|ref|YP_002866131.1| chemotaxis response regulator BAA_1732 [Bacillus anthracis str. A0248]
bID_Cluster_10148	BACI_c16780	>gi|301053266|ref|YP_003791477.1| chemotaxis protein CheY BACI_c16780 [Bacillus anthracis CI]
bID_Cluster_10148	BALH_1470	>gi|118477165|ref|YP_894316.1| chemotaxis protein BALH_1470 [Bacillus thuringiensis str. Al Hakam]
bID_Cluster_10148	BAMEG_2929	>gi|227815516|ref|YP_002815525.1| chemotaxis response regulator BAMEG_2929 [Bacillus anthracis str. CDC 684]
bID_Cluster_10148	BAS1541	>gi|49184556|ref|YP_027808.1| chemotaxis response regulator BAS1541 [Bacillus anthracis str. Sterne]
bID_Cluster_10148	BC1627	>gi|30019774|ref|NP_831405.1| chemotaxis protein cheY BC1627 [Bacillus cereus ATCC 14579]
bID_Cluster_10148	BCA_1690	>gi|225863588|ref|YP_002748966.1| chemotaxis response regulator BCA_1690 [Bacillus cereus 03BB102]
bID_Cluster_10148	BCAH187_A1805	>gi|217959213|ref|YP_002337761.1| chemotaxis response regulator BCAH187_A1805 [Bacillus cereus AH187]
bID_Cluster_10148	BCAH820_1727	>gi|218902844|ref|YP_002450678.1| chemotaxis response regulator BCAH820_1727 [Bacillus cereus AH820]
bID_Cluster_10148	BCB4264_A1695	>gi|218235242|ref|YP_002366414.1| chemotaxis response regulator BCB4264_A1695 [Bacillus cereus B4264]
bID_Cluster_10148	BCE_1748	>gi|42780821|ref|NP_978068.1| chemotaxis response regulator BCE_1748 [Bacillus cereus ATCC 10987]
bID_Cluster_10148	BcerKBAB4_1546	>gi|163939535|ref|YP_001644419.1| response regulator receiver protein BcerKBAB4_1546 [Bacillus weihenstephanensis KBAB4]
bID_Cluster_10148	BCG9842_B3651	>gi|218896661|ref|YP_002445072.1| chemotaxis response regulator BCG9842_B3651 [Bacillus cereus G9842]
bID_Cluster_10148	BCQ_1693	>gi|222095353|ref|YP_002529413.1| chemotaxis protein BCQ_1693 [Bacillus cereus Q1]
bID_Cluster_10148	BCZK1506	>gi|52143726|ref|YP_083100.1| chemotaxis protein BCZK1506 [Bacillus cereus E33L]
bID_Cluster_10148	BMB171_C1475	>gi|296502311|ref|YP_003664011.1| chemotaxis protein CheY BMB171_C1475 [Bacillus thuringiensis BMB171]
bID_Cluster_10148	BT9727_1517	>gi|49480952|ref|YP_035849.1| chemotaxis protein cheY BT9727_1517 [Bacillus thuringiensis serovar konkukian str. 97-27]
bID_Cluster_10148	GBAA_1660	>gi|47526946|ref|YP_018295.1| chemotaxis response regulator GBAA_1660 [Bacillus anthracis str. 'Ames Ancestor']
bID_Cluster_1015	BA_1640	>gi|30261710|ref|NP_844087.1| metallo-beta-lactamase family protein BA_1640 [Bacillus anthracis str. Ames]
bID_Cluster_1015	BACI_c16600	>gi|301053248|ref|YP_003791459.1| Zn-dependent hydrolase BACI_c16600 [Bacillus anthracis CI]
bID_Cluster_1015	BALH_1451	>gi|118477147|ref|YP_894298.1| Zn-dependent hydrolase BALH_1451 [Bacillus thuringiensis str. Al Hakam]
bID_Cluster_1015	BAS1522	>gi|49184537|ref|YP_027789.1| metallo-beta-lactamase family protein BAS1522 [Bacillus anthracis str. Sterne]
bID_Cluster_1015	BC1613	>gi|30019760|ref|NP_831391.1| Zn-dependent hydrolase BC1613 [Bacillus cereus ATCC 14579]
bID_Cluster_1015	BCA_1670	>gi|225863568|ref|YP_002748946.1| RNA-metabolising metallo-beta-lactamase BCA_1670 [Bacillus cereus 03BB102]
bID_Cluster_1015	BCAH187_A1781	>gi|217959189|ref|YP_002337737.1| RNA-metabolising metallo-beta-lactamase BCAH187_A1781 [Bacillus cereus AH187]
bID_Cluster_1015	BCAH820_1707	>gi|218902824|ref|YP_002450658.1| RNA-metabolising metallo-beta-lactamase BCAH820_1707 [Bacillus cereus AH820]
bID_Cluster_1015	BCB4264_A1676	>gi|218232605|ref|YP_002366395.1| RNA-metabolising metallo-beta-lactamase BCB4264_A1676 [Bacillus cereus B4264]
bID_Cluster_1015	BCE_1730	>gi|42780804|ref|NP_978051.1| metallo-beta-lactamase family protein BCE_1730 [Bacillus cereus ATCC 10987]
bID_Cluster_1015	BCG9842_B3668	>gi|218896644|ref|YP_002445055.1| RNA-metabolising metallo-beta-lactamase BCG9842_B3668 [Bacillus cereus G9842]
bID_Cluster_1015	BCQ_1672	>gi|222095332|ref|YP_002529392.1| Zn-dependent hydrolase BCQ_1672 [Bacillus cereus Q1]
bID_Cluster_1015	BCZK1484	>gi|52143749|ref|YP_083079.1| Zn-dependent hydrolase BCZK1484 [Bacillus cereus E33L]
bID_Cluster_1015	BMB171_C1458	>gi|296502294|ref|YP_003663994.1| Zn-dependent hydrolase BMB171_C1458 [Bacillus thuringiensis BMB171]
bID_Cluster_1015	BT9727_1494	>gi|49477294|ref|YP_035826.1| Zn-dependent hydrolase BT9727_1494 [Bacillus thuringiensis serovar konkukian str. 97-27]
bID_Cluster_10153	BCG9842_B2388	>gi|218897918|ref|YP_002446329.1| hypothetical protein BCG9842_B2388 [Bacillus cereus G9842]
bID_Cluster_10154	BCG9842_B1349	>gi|218898949|ref|YP_002447360.1| immunity repressor protein BCG9842_B1349 [Bacillus cereus G9842]
bID_Cluster_10155	BCZK3520	>gi|52141726|ref|YP_085102.1| hypothetical protein BCZK3520 [Bacillus cereus E33L]
bID_Cluster_10156	BA_0097	>gi|30260288|ref|NP_842665.1| 50S ribosomal protein L11 BA_0097 [Bacillus anthracis str. Ames]
bID_Cluster_10156	BAA_0112	>gi|229603429|ref|YP_002864748.1| 50S ribosomal protein L11 BAA_0112 [Bacillus anthracis str. A0248]
bID_Cluster_10156	BACI_c01230	>gi|301051834|ref|YP_003790045.1| 50S ribosomal protein L11 BACI_c01230 [Bacillus anthracis CI]
bID_Cluster_10156	BALH_0095	>gi|118475866|ref|YP_893017.1| 50S ribosomal protein L11 BALH_0095 [Bacillus thuringiensis str. Al Hakam]
bID_Cluster_10156	BAMEG_0112	>gi|227812770|ref|YP_002812779.1| 50S ribosomal protein L11 BAMEG_0112 [Bacillus anthracis str. CDC 684]
bID_Cluster_10156	BAS0097	>gi|49183131|ref|YP_026383.1| 50S ribosomal protein L11 BAS0097 [Bacillus anthracis str. Sterne]
bID_Cluster_10156	BC0117	>gi|30018367|ref|NP_829998.1| 50S ribosomal protein L11 BC0117 [Bacillus cereus ATCC 14579]
bID_Cluster_10156	BCA_0125	>gi|225862149|ref|YP_002747527.1| 50S ribosomal protein L11 BCA_0125 [Bacillus cereus 03BB102]
bID_Cluster_10156	BCAH187_A0127	>gi|217957672|ref|YP_002336216.1| 50S ribosomal protein L11 BCAH187_A0127 [Bacillus cereus AH187]
bID_Cluster_10156	BCAH820_0108	>gi|218901300|ref|YP_002449134.1| ribosomal protein L11 BCAH820_0108 [Bacillus cereus AH820]
bID_Cluster_10156	BCB4264_A0117	>gi|218236143|ref|YP_002364946.1| 50S ribosomal protein L11 BCB4264_A0117 [Bacillus cereus B4264]
bID_Cluster_10156	BCE_0097	>gi|42779178|ref|NP_976425.1| 50S ribosomal protein L11 BCE_0097 [Bacillus cereus ATCC 10987]
bID_Cluster_10156	BcerKBAB4_0092	>gi|163938105|ref|YP_001642989.1| 50S ribosomal protein L11 BcerKBAB4_0092 [Bacillus weihenstephanensis KBAB4]
bID_Cluster_10156	BCG9842_B5209	>gi|218895232|ref|YP_002443643.1| ribosomal protein L11 BCG9842_B5209 [Bacillus cereus G9842]
bID_Cluster_10156	BCQ_0110	>gi|222093867|ref|YP_002527917.1| ribosomal protein L11 (50S ribosomal protein L11) BCQ_0110 [Bacillus cereus Q1]
bID_Cluster_10156	BCZK0091	>gi|161763538|ref|YP_081708.2| 50S ribosomal protein L11 BCZK0091 [Bacillus cereus E33L]
bID_Cluster_10156	BMB171_C0093	>gi|296500931|ref|YP_003662631.1| 50S ribosomal protein L11 BMB171_C0093 [Bacillus thuringiensis BMB171]
bID_Cluster_10156	BT9727_0093	>gi|49479292|ref|YP_034449.1| 50S ribosomal protein L11 BT9727_0093 [Bacillus thuringiensis serovar konkukian str. 97-27]
bID_Cluster_10156	GBAA_0097	>gi|47777776|ref|YP_016700.2| 50S ribosomal protein L11 GBAA_0097 [Bacillus anthracis str. 'Ames Ancestor']
bID_Cluster_10157	BA_0124	>gi|30260315|ref|NP_842692.1| 30S ribosomal protein S8 BA_0124 [Bacillus anthracis str. Ames]
bID_Cluster_10157	BAA_0140	>gi|229602810|ref|YP_002864775.1| 30S ribosomal protein S8 BAA_0140 [Bacillus anthracis str. A0248]
bID_Cluster_10157	BACI_c01510	>gi|301051861|ref|YP_003790072.1| 30S ribosomal protein S8 BACI_c01510 [Bacillus anthracis CI]
bID_Cluster_10157	BALH_0122	>gi|118475893|ref|YP_893044.1| 30S ribosomal protein S8 BALH_0122 [Bacillus thuringiensis str. Al Hakam]
bID_Cluster_10157	BAMEG_0140	>gi|227812797|ref|YP_002812806.1| 30S ribosomal protein S8 BAMEG_0140 [Bacillus anthracis str. CDC 684]
bID_Cluster_10157	BAS0124	>gi|49183158|ref|YP_026410.1| 30S ribosomal protein S8 BAS0124 [Bacillus anthracis str. Sterne]
bID_Cluster_10157	BC0145	>gi|30018394|ref|NP_830025.1| 30S ribosomal protein S8 BC0145 [Bacillus cereus ATCC 14579]
bID_Cluster_10157	BCA_0153	>gi|225862176|ref|YP_002747554.1| 30S ribosomal protein S8 BCA_0153 [Bacillus cereus 03BB102]
bID_Cluster_10157	BCAH187_A0155	>gi|217957699|ref|YP_002336243.1| 30S ribosomal protein S8 BCAH187_A0155 [Bacillus cereus AH187]
bID_Cluster_10157	BCAH820_0136	>gi|218901328|ref|YP_002449162.1| ribosomal protein S8 BCAH820_0136 [Bacillus cereus AH820]
bID_Cluster_10157	BCB4264_A0145	>gi|218235399|ref|YP_002364973.1| 30S ribosomal protein S8 BCB4264_A0145 [Bacillus cereus B4264]
bID_Cluster_10157	BCE_0124	>gi|42779205|ref|NP_976452.1| 30S ribosomal protein S8 BCE_0124 [Bacillus cereus ATCC 10987]
bID_Cluster_10157	BcerKBAB4_0119	>gi|163938132|ref|YP_001643016.1| 30S ribosomal protein S8 BcerKBAB4_0119 [Bacillus weihenstephanensis KBAB4]
bID_Cluster_10157	BCG9842_B5181	>gi|218895259|ref|YP_002443670.1| ribosomal protein S8 BCG9842_B5181 [Bacillus cereus G9842]
bID_Cluster_10157	BCQ_0137	>gi|222093894|ref|YP_002527944.1| ribosomal protein S8 (30S ribosomal protein S8) BCQ_0137 [Bacillus cereus Q1]
bID_Cluster_10157	BCZK0118	>gi|52145096|ref|YP_081735.1| 30S ribosomal protein S8 BCZK0118 [Bacillus cereus E33L]
bID_Cluster_10157	BMB171_C0119	>gi|296500957|ref|YP_003662657.1| 30S ribosomal protein S8 BMB171_C0119 [Bacillus thuringiensis BMB171]
bID_Cluster_10157	BT9727_0120	>gi|49481672|ref|YP_034476.1| 30S ribosomal protein S8 BT9727_0120 [Bacillus thuringiensis serovar konkukian str. 97-27]
bID_Cluster_10157	GBAA_0124	>gi|47525380|ref|YP_016729.1| 30S ribosomal protein S8 GBAA_0124 [Bacillus anthracis str. 'Ames Ancestor']
bID_Cluster_10158	BACI_c14990	>gi|301053094|ref|YP_003791305.1| hypothetical protein BACI_c14990 [Bacillus anthracis CI]
bID_Cluster_10158	BALH_1311	>gi|118477012|ref|YP_894163.1| hypothetical protein BALH_1311 [Bacillus thuringiensis str. Al Hakam]
bID_Cluster_10158	BC1456	>gi|30019605|ref|NP_831236.1| hypothetical protein BC1456 [Bacillus cereus ATCC 14579]
bID_Cluster_10158	BCAH187_A1617	>gi|217959032|ref|YP_002337580.1| group-specific protein BCAH187_A1617 [Bacillus cereus AH187]
bID_Cluster_10158	BCAH820_1548	>gi|218902665|ref|YP_002450499.1| hypothetical protein BCAH820_1548 [Bacillus cereus AH820]
bID_Cluster_10158	BCB4264_A1511	>gi|218231839|ref|YP_002366237.1| hypothetical protein BCB4264_A1511 [Bacillus cereus B4264]
bID_Cluster_10158	BCE_1579	>gi|42780653|ref|NP_977900.1| hypothetical protein BCE_1579 [Bacillus cereus ATCC 10987]
bID_Cluster_10158	BCZK1337	>gi|52143892|ref|YP_082936.1| hypothetical protein BCZK1337 [Bacillus cereus E33L]
bID_Cluster_10158	BMB171_C1289	>gi|296502125|ref|YP_003663825.1| hypothetical protein BMB171_C1289 [Bacillus thuringiensis BMB171]
bID_Cluster_10158	BT9727_1338	>gi|49480508|ref|YP_035672.1| hypothetical protein BT9727_1338 [Bacillus thuringiensis serovar konkukian str. 97-27]
bID_Cluster_10159	BA_2074	>gi|30262097|ref|NP_844474.1| hypothetical protein BA_2074 [Bacillus anthracis str. Ames]
bID_Cluster_10159	BAA_2140	>gi|229600376|ref|YP_002866458.1| hypothetical protein BAA_2140 [Bacillus anthracis str. A0248]
bID_Cluster_10159	BACI_c20350	>gi|301053615|ref|YP_003791826.1| hypothetical protein BACI_c20350 [Bacillus anthracis CI]
bID_Cluster_10159	BALH_1833	>gi|118477508|ref|YP_894659.1| hypothetical protein BALH_1833 [Bacillus thuringiensis str. Al Hakam]
bID_Cluster_10159	BAMEG_2517	>gi|227815106|ref|YP_002815115.1| hypothetical protein BAMEG_2517 [Bacillus anthracis str. CDC 684]
bID_Cluster_10159	BAS1927	>gi|49184938|ref|YP_028190.1| hypothetical protein BAS1927 [Bacillus anthracis str. Sterne]
bID_Cluster_10159	BC2056	>gi|30020193|ref|NP_831824.1| hypothetical protein BC2056 [Bacillus cereus ATCC 14579]
bID_Cluster_10159	BCA_2144	>gi|225864040|ref|YP_002749418.1| hypothetical protein BCA_2144 [Bacillus cereus 03BB102]
bID_Cluster_10159	BCAH187_A2173	>gi|217959574|ref|YP_002338126.1| hypothetical protein BCAH187_A2173 [Bacillus cereus AH187]
bID_Cluster_10159	BCAH820_2105	>gi|218903221|ref|YP_002451055.1| hypothetical protein BCAH820_2105 [Bacillus cereus AH820]
bID_Cluster_10159	BCB4264_A2063	>gi|218234497|ref|YP_002366780.1| hypothetical protein BCB4264_A2063 [Bacillus cereus B4264]
bID_Cluster_10159	BCE_2145	>gi|42781211|ref|NP_978458.1| hypothetical protein BCE_2145 [Bacillus cereus ATCC 10987]
bID_Cluster_10159	BcerKBAB4_1923	>gi|163939898|ref|YP_001644782.1| hypothetical protein BcerKBAB4_1923 [Bacillus weihenstephanensis KBAB4]
bID_Cluster_10159	BCG9842_B3244	>gi|218897066|ref|YP_002445477.1| hypothetical protein BCG9842_B3244 [Bacillus cereus G9842]
bID_Cluster_10159	BCQ_2056	>gi|222095716|ref|YP_002529773.1| hypothetical protein BCQ_2056 [Bacillus cereus Q1]
bID_Cluster_10159	BCZK1879	>gi|52143357|ref|YP_083472.1| hypothetical protein BCZK1879 [Bacillus cereus E33L]
bID_Cluster_10159	BMB171_C1843	>gi|296502678|ref|YP_003664378.1| hypothetical protein BMB171_C1843 [Bacillus thuringiensis BMB171]
bID_Cluster_10159	BT9727_1889	>gi|49480585|ref|YP_036220.1| hypothetical protein BT9727_1889 [Bacillus thuringiensis serovar konkukian str. 97-27]
bID_Cluster_10159	GBAA_2074	>gi|47527366|ref|YP_018715.1| hypothetical protein GBAA_2074 [Bacillus anthracis str. 'Ames Ancestor']
bID_Cluster_1016	BA_4231	>gi|30264089|ref|NP_846466.1| oligo-1,6-glucosidase BA_4231 [Bacillus anthracis str. Ames]
bID_Cluster_1016	BAA_4254	>gi|229602446|ref|YP_002868316.1| oligo-1,6-glucosidase BAA_4254 [Bacillus anthracis str. A0248]
bID_Cluster_1016	BACI_c39770	>gi|301055509|ref|YP_003793720.1| oligo-1,6-glucosidase BACI_c39770 [Bacillus anthracis CI]
bID_Cluster_1016	BALH_3635	>gi|118479223|ref|YP_896374.1| oligo-1,6-glucosidase BALH_3635 [Bacillus thuringiensis str. Al Hakam]
bID_Cluster_1016	BAMEG_4272	>gi|227816792|ref|YP_002816801.1| oligo-1,6-glucosidase BAMEG_4272 [Bacillus anthracis str. CDC 684]
bID_Cluster_1016	BAS3924	>gi|49186922|ref|YP_030174.1| oligo-1,6-glucosidase BAS3924 [Bacillus anthracis str. Sterne]
bID_Cluster_1016	BC4015	>gi|30022102|ref|NP_833733.1| oligo-1,6-glucosidase BC4015 [Bacillus cereus ATCC 14579]
bID_Cluster_1016	BCA_4125	>gi|225866001|ref|YP_002751379.1| oligo-1,6-glucosidase BCA_4125 [Bacillus cereus 03BB102]
bID_Cluster_1016	BCAH187_A4140	>gi|217961504|ref|YP_002340074.1| oligo-1,6-glucosidase BCAH187_A4140 [Bacillus cereus AH187]
bID_Cluster_1016	BCAH820_4034	>gi|218905150|ref|YP_002452984.1| oligo-1,6-glucosidase BCAH820_4034 [Bacillus cereus AH820]
bID_Cluster_1016	BCB4264_A4121	>gi|218235421|ref|YP_002368818.1| oligo-1,6-glucosidase BCB4264_A4121 [Bacillus cereus B4264]
bID_Cluster_1016	BCE_4066	>gi|42783113|ref|NP_980360.1| oligo-1,6-glucosidase BCE_4066 [Bacillus cereus ATCC 10987]
bID_Cluster_1016	BcerKBAB4_3843	>gi|163941756|ref|YP_001646640.1| alpha amylase catalytic region BcerKBAB4_3843 [Bacillus weihenstephanensis KBAB4]
bID_Cluster_1016	BCG9842_B1118	>gi|218899174|ref|YP_002447585.1| oligo-1,6-glucosidase BCG9842_B1118 [Bacillus cereus G9842]
bID_Cluster_1016	BCQ_3804	>gi|222097464|ref|YP_002531521.1| oligo-1,6-glucosidase BCQ_3804 [Bacillus cereus Q1]
bID_Cluster_1016	BCZK3772	>gi|52141476|ref|YP_085353.1| oligo-1,6-glucosidase BCZK3772 [Bacillus cereus E33L]
bID_Cluster_1016	BMB171_C3680	>gi|296504510|ref|YP_003666210.1| oligo-1,6-glucosidase BMB171_C3680 [Bacillus thuringiensis BMB171]
bID_Cluster_1016	BT9727_3756	>gi|49479365|ref|YP_038075.1| oligo-1,6-glucosidase BT9727_3756 [Bacillus thuringiensis serovar konkukian str. 97-27]
bID_Cluster_1016	GBAA_4231	>gi|47529524|ref|YP_020873.1| oligo-1,6-glucosidase GBAA_4231 [Bacillus anthracis str. 'Ames Ancestor']
bID_Cluster_10160	BAA_2923	>gi|229601568|ref|YP_002867130.1| hypothetical protein BAA_2923 [Bacillus anthracis str. A0248]
bID_Cluster_10160	BACI_c28300	>gi|301054386|ref|YP_003792597.1| hypothetical protein BACI_c28300 [Bacillus anthracis CI]
bID_Cluster_10160	BAMEG_1735	>gi|227814327|ref|YP_002814336.1| hypothetical protein BAMEG_1735 [Bacillus anthracis str. CDC 684]
bID_Cluster_10160	BAS2670	>gi|49185676|ref|YP_028928.1| hypothetical protein BAS2670 [Bacillus anthracis str. Sterne]
bID_Cluster_10160	BC2865	>gi|30020983|ref|NP_832614.1| hypothetical protein BC2865 [Bacillus cereus ATCC 14579]
bID_Cluster_10160	BCA_2943	>gi|225864836|ref|YP_002750214.1| hypothetical protein BCA_2943 [Bacillus cereus 03BB102]
bID_Cluster_10160	BCAH187_A2911	>gi|217960301|ref|YP_002338861.1| group-specific protein BCAH187_A2911 [Bacillus cereus AH187]
bID_Cluster_10160	BCAH820_2868	>gi|218903984|ref|YP_002451818.1| hypothetical protein BCAH820_2868 [Bacillus cereus AH820]
bID_Cluster_10160	BCB4264_A2878	>gi|218234181|ref|YP_002367586.1| group-specific protein BCB4264_A2878 [Bacillus cereus B4264]
bID_Cluster_10160	BcerKBAB4_2667	>gi|163940612|ref|YP_001645496.1| group-specific protein BcerKBAB4_2667 [Bacillus weihenstephanensis KBAB4]
bID_Cluster_10160	BCG9842_B2365	>gi|218897941|ref|YP_002446352.1| hypothetical protein BCG9842_B2365 [Bacillus cereus G9842]
bID_Cluster_10160	BCQ_2699	>gi|222096359|ref|YP_002530416.1| hypothetical protein BCQ_2699 [Bacillus cereus Q1]
bID_Cluster_10160	BCZK2591	>gi|52142649|ref|YP_084179.1| group-specific protein BCZK2591 [Bacillus cereus E33L]
bID_Cluster_10160	BMB171_C2569	>gi|296503401|ref|YP_003665101.1| hypothetical protein BMB171_C2569 [Bacillus thuringiensis BMB171]
bID_Cluster_10160	BT9727_2622	>gi|49477888|ref|YP_036946.1| hypothetical protein BT9727_2622 [Bacillus thuringiensis serovar konkukian str. 97-27]
bID_Cluster_10161	BA_0696	>gi|30260846|ref|NP_843223.1| hypothetical protein BA_0696 [Bacillus anthracis str. Ames]
bID_Cluster_10161	BAA_0779	>gi|229604178|ref|YP_002865291.1| hypothetical protein BAA_0779 [Bacillus anthracis str. A0248]
bID_Cluster_10161	BACI_c07040	>gi|301052345|ref|YP_003790556.1| hypothetical protein BACI_c07040 [Bacillus anthracis CI]
bID_Cluster_10161	BAMEG_3890	>gi|227816433|ref|YP_002816442.1| hypothetical protein BAMEG_3890 [Bacillus anthracis str. CDC 684]
bID_Cluster_10161	BAS0662	>gi|49183687|ref|YP_026939.1| hypothetical protein BAS0662 [Bacillus anthracis str. Sterne]
bID_Cluster_10161	BC0691	>gi|30018873|ref|NP_830504.1| hypothetical protein BC0691 [Bacillus cereus ATCC 14579]
bID_Cluster_10161	BCA_0733	>gi|225862673|ref|YP_002748051.1| hypothetical protein BCA_0733 [Bacillus cereus 03BB102]
bID_Cluster_10161	BCAH187_A0824	>gi|217958281|ref|YP_002336827.1| hypothetical protein BCAH187_A0824 [Bacillus cereus AH187]
bID_Cluster_10161	BCAH820_0751	>gi|218901890|ref|YP_002449724.1| hypothetical protein BCAH820_0751 [Bacillus cereus AH820]
bID_Cluster_10161	BCB4264_A0730	>gi|218234449|ref|YP_002365490.1| hypothetical protein BCB4264_A0730 [Bacillus cereus B4264]
bID_Cluster_10161	BCE_0765	>gi|42779843|ref|NP_977090.1| hypothetical protein BCE_0765 [Bacillus cereus ATCC 10987]
bID_Cluster_10161	BcerKBAB4_0611	>gi|163938620|ref|YP_001643504.1| hypothetical protein BcerKBAB4_0611 [Bacillus weihenstephanensis KBAB4]
bID_Cluster_10161	BCG9842_B4607	>gi|218895749|ref|YP_002444160.1| hypothetical protein BCG9842_B4607 [Bacillus cereus G9842]
bID_Cluster_10161	BCZK0607	>gi|52144615|ref|YP_082213.1| group-specific protein BCZK0607 [Bacillus cereus E33L]
bID_Cluster_10161	BMB171_C0609	>gi|296501447|ref|YP_003663147.1| hypothetical protein BMB171_C0609 [Bacillus thuringiensis BMB171]
bID_Cluster_10161	BT9727_0606	>gi|49479844|ref|YP_034952.1| hypothetical protein BT9727_0606 [Bacillus thuringiensis serovar konkukian str. 97-27]
bID_Cluster_10161	GBAA_0696	>gi|47525977|ref|YP_017326.1| hypothetical protein GBAA_0696 [Bacillus anthracis str. 'Ames Ancestor']
bID_Cluster_10162	BcerKBAB4_0920	>gi|163938917|ref|YP_001643801.1| hypothetical protein BcerKBAB4_0920 [Bacillus weihenstephanensis KBAB4]
bID_Cluster_10163	BcerKBAB4_2701	>gi|163940646|ref|YP_001645530.1| hypothetical protein BcerKBAB4_2701 [Bacillus weihenstephanensis KBAB4]
bID_Cluster_10164	BA_3421	>gi|30263328|ref|NP_845705.1| ATP synthase protein I, putative BA_3421 [Bacillus anthracis str. Ames]
bID_Cluster_10164	BAA_3455	>gi|229602908|ref|YP_002867585.1| putative ATP synthase protein I BAA_3455 [Bacillus anthracis str. A0248]
bID_Cluster_10164	BACI_c33170	>gi|301054859|ref|YP_003793070.1| putative ATP synthase protein I BACI_c33170 [Bacillus anthracis CI]
bID_Cluster_10164	BALH_3040	>gi|118478656|ref|YP_895807.1| ATP synthase protein I BALH_3040 [Bacillus thuringiensis str. Al Hakam]
bID_Cluster_10164	BAMEG_1206	>gi|227813802|ref|YP_002813811.1| putative ATP synthase protein I BAMEG_1206 [Bacillus anthracis str. CDC 684]
bID_Cluster_10164	BAS3171	>gi|49186176|ref|YP_029428.1| ATP synthase protein I, putative BAS3171 [Bacillus anthracis str. Sterne]
bID_Cluster_10164	BC3354	>gi|30021462|ref|NP_833093.1| ATP synthase protein I BC3354 [Bacillus cereus ATCC 14579]
bID_Cluster_10164	BCA_3457	>gi|225865346|ref|YP_002750724.1| putative ATP synthase protein I BCA_3457 [Bacillus cereus 03BB102]
bID_Cluster_10164	BCAH187_A3395	>gi|217960776|ref|YP_002339340.1| putative ATP synthase protein I BCAH187_A3395 [Bacillus cereus AH187]
bID_Cluster_10164	BCAH820_3390	>gi|218904506|ref|YP_002452340.1| putative ATP synthase protein I BCAH820_3390 [Bacillus cereus AH820]
bID_Cluster_10164	BCB4264_A3369	>gi|218235901|ref|YP_002368073.1| putative ATP synthase protein I BCB4264_A3369 [Bacillus cereus B4264]
bID_Cluster_10164	BCE_3391	>gi|42782444|ref|NP_979691.1| ATP synthase protein I, putative BCE_3391 [Bacillus cereus ATCC 10987]
bID_Cluster_10164	BcerKBAB4_3094	>gi|163941016|ref|YP_001645900.1| putative ATP synthase protein I BcerKBAB4_3094 [Bacillus weihenstephanensis KBAB4]
bID_Cluster_10164	BCG9842_B1856	>gi|218898445|ref|YP_002446856.1| putative ATP synthase protein I BCG9842_B1856 [Bacillus cereus G9842]
bID_Cluster_10164	BCQ_3167	>gi|222096827|ref|YP_002530884.1| ATP synthase protein I, putative BCQ_3167 [Bacillus cereus Q1]
bID_Cluster_10164	BCZK3065	>gi|52142177|ref|YP_084652.1| ATP synthase protein I BCZK3065 [Bacillus cereus E33L]
bID_Cluster_10164	BT9727_3155	>gi|49479009|ref|YP_037478.1| ATP synthase protein I BT9727_3155 [Bacillus thuringiensis serovar konkukian str. 97-27]
bID_Cluster_10164	GBAA_3421	>gi|47528706|ref|YP_020055.1| atp synthase protein i GBAA_3421 [Bacillus anthracis str. 'Ames Ancestor']
bID_Cluster_10165	BA_1405	>gi|30261485|ref|NP_843862.1| hypothetical protein BA_1405 [Bacillus anthracis str. Ames]
bID_Cluster_10165	BAA_1472	>gi|229601844|ref|YP_002865898.1| hypothetical protein BAA_1472 [Bacillus anthracis str. A0248]
bID_Cluster_10165	BACI_c14250	>gi|301053026|ref|YP_003791237.1| hypothetical protein BACI_c14250 [Bacillus anthracis CI]
bID_Cluster_10165	BAMEG_3190	>gi|227815767|ref|YP_002815776.1| hypothetical protein BAMEG_3190 [Bacillus anthracis str. CDC 684]
bID_Cluster_10165	BAS1298	>gi|49184315|ref|YP_027567.1| hypothetical protein BAS1298 [Bacillus anthracis str. Sterne]
bID_Cluster_10165	BCA_1440	>gi|225863348|ref|YP_002748726.1| hypothetical protein BCA_1440 [Bacillus cereus 03BB102]
bID_Cluster_10165	BCAH187_A1544	>gi|217958962|ref|YP_002337510.1| hypothetical protein BCAH187_A1544 [Bacillus cereus AH187]
bID_Cluster_10165	BCAH820_1476	>gi|218902593|ref|YP_002450427.1| hypothetical protein BCAH820_1476 [Bacillus cereus AH820]
bID_Cluster_10165	BCE_1505	>gi|42780579|ref|NP_977826.1| hypothetical protein BCE_1505 [Bacillus cereus ATCC 10987]
bID_Cluster_10165	BCZK1272	>gi|52143957|ref|YP_082871.1| group-specific protein BCZK1272 [Bacillus cereus E33L]
bID_Cluster_10165	BT9727_1271	>gi|49479749|ref|YP_035605.1| hypothetical protein BT9727_1271 [Bacillus thuringiensis serovar konkukian str. 97-27]
bID_Cluster_10165	GBAA_1405	>gi|47526678|ref|YP_018027.1| hypothetical protein GBAA_1405 [Bacillus anthracis str. 'Ames Ancestor']
bID_Cluster_10166	BA_2855	>gi|30262820|ref|NP_845197.1| hypothetical protein BA_2855 [Bacillus anthracis str. Ames]
bID_Cluster_10166	BAA_2915	>gi|229600827|ref|YP_002867123.1| cytidine and deoxycytidylate deaminase family protein BAA_2915 [Bacillus anthracis str. A0248]
bID_Cluster_10166	BALH_2561	>gi|118478204|ref|YP_895355.1| hypothetical protein BALH_2561 [Bacillus thuringiensis str. Al Hakam]
bID_Cluster_10166	BAS2661	>gi|49185668|ref|YP_028920.1| hypothetical protein BAS2661 [Bacillus anthracis str. Sterne]
bID_Cluster_10166	BCA_2935	>gi|225864828|ref|YP_002750206.1| cytidine and deoxycytidylate deaminase family protein BCA_2935 [Bacillus cereus 03BB102]
bID_Cluster_10166	BCAH187_A2902	>gi|217960292|ref|YP_002338852.1| hypothetical protein BCAH187_A2902 [Bacillus cereus AH187]
bID_Cluster_10166	BCAH820_2860	>gi|218903976|ref|YP_002451810.1| cytidine and deoxycytidylate deaminase family protein BCAH820_2860 [Bacillus cereus AH820]
bID_Cluster_10166	BCE_2885	>gi|42781941|ref|NP_979188.1| hypothetical protein BCE_2885 [Bacillus cereus ATCC 10987]
bID_Cluster_10166	BCQ_2691	>gi|222096351|ref|YP_002530408.1| cytidine deaminase family enzyme; blasticidin S deaminase BCQ_2691 [Bacillus cereus Q1]
bID_Cluster_10166	BCZK2582	>gi|52142659|ref|YP_084171.1| hypothetical protein BCZK2582 [Bacillus cereus E33L]
bID_Cluster_10166	GBAA_2855	>gi|47528148|ref|YP_019497.1| hypothetical protein GBAA_2855 [Bacillus anthracis str. 'Ames Ancestor']
bID_Cluster_10167	BA_3907	>gi|30263777|ref|NP_846154.1| hypothetical protein BA_3907 [Bacillus anthracis str. Ames]
bID_Cluster_10167	BAA_3932	>gi|229603648|ref|YP_002868013.1| hypothetical protein BAA_3932 [Bacillus anthracis str. A0248]
bID_Cluster_10167	BACI_c37210	>gi|301055261|ref|YP_003793472.1| hypothetical protein BACI_c37210 [Bacillus anthracis CI]
bID_Cluster_10167	BALH_3399	>gi|118478992|ref|YP_896143.1| hypothetical protein BALH_3399 [Bacillus thuringiensis str. Al Hakam]
bID_Cluster_10167	BAMEG_0724	>gi|227813321|ref|YP_002813330.1| hypothetical protein BAMEG_0724 [Bacillus anthracis str. CDC 684]
bID_Cluster_10167	BAS3620	>gi|49186621|ref|YP_029873.1| hypothetical protein BAS3620 [Bacillus anthracis str. Sterne]
bID_Cluster_10167	BC3771	>gi|30021863|ref|NP_833494.1| hypothetical protein BC3771 [Bacillus cereus ATCC 14579]
bID_Cluster_10167	BCA_3868	>gi|225865752|ref|YP_002751130.1| hypothetical protein BCA_3868 [Bacillus cereus 03BB102]
bID_Cluster_10167	BCAH187_A3818	>gi|217961192|ref|YP_002339760.1| hypothetical protein BCAH187_A3818 [Bacillus cereus AH187]
bID_Cluster_10167	BCAH820_3783	>gi|218904899|ref|YP_002452733.1| hypothetical protein BCAH820_3783 [Bacillus cereus AH820]
bID_Cluster_10167	BCB4264_A3870	>gi|218233971|ref|YP_002368574.1| hypothetical protein BCB4264_A3870 [Bacillus cereus B4264]
bID_Cluster_10167	BCE_3805	>gi|42782855|ref|NP_980102.1| hypothetical protein BCE_3805 [Bacillus cereus ATCC 10987]
bID_Cluster_10167	BcerKBAB4_3542	>gi|163941459|ref|YP_001646343.1| hypothetical protein BcerKBAB4_3542 [Bacillus weihenstephanensis KBAB4]
bID_Cluster_10167	BCG9842_B1429	>gi|218898871|ref|YP_002447282.1| hypothetical protein BCG9842_B1429 [Bacillus cereus G9842]
bID_Cluster_10167	BCQ_3557	>gi|222097217|ref|YP_002531274.1| hypothetical protein BCQ_3557 [Bacillus cereus Q1]
bID_Cluster_10167	BCZK3530	>gi|52141718|ref|YP_085112.1| hypothetical protein BCZK3530 [Bacillus cereus E33L]
bID_Cluster_10167	BMB171_C3440	>gi|296504270|ref|YP_003665970.1| hypothetical protein BMB171_C3440 [Bacillus thuringiensis BMB171]
bID_Cluster_10167	BT9727_3512	>gi|49479421|ref|YP_037832.1| hypothetical protein BT9727_3512 [Bacillus thuringiensis serovar konkukian str. 97-27]
bID_Cluster_10167	GBAA_3907	>gi|47529198|ref|YP_020547.1| hypothetical protein GBAA_3907 [Bacillus anthracis str. 'Ames Ancestor']
bID_Cluster_10168	BA_4895	>gi|30264718|ref|NP_847095.1| hypothetical protein BA_4895 [Bacillus anthracis str. Ames]
bID_Cluster_10168	BAA_4906	>gi|229602028|ref|YP_002868926.1| hypothetical protein BAA_4906 [Bacillus anthracis str. A0248]
bID_Cluster_10168	BACI_c46400	>gi|301056152|ref|YP_003794363.1| putative 3-demethylubiquinone-9 3-methyltransferase BACI_c46400 [Bacillus anthracis CI]
bID_Cluster_10168	BALH_4222	>gi|118479785|ref|YP_896936.1| PhnB protein BALH_4222 [Bacillus thuringiensis str. Al Hakam]
bID_Cluster_10168	BAMEG_4927	>gi|227817435|ref|YP_002817444.1| hypothetical protein BAMEG_4927 [Bacillus anthracis str. CDC 684]
bID_Cluster_10168	BAS4542	>gi|49187536|ref|YP_030789.1| hypothetical protein BAS4542 [Bacillus anthracis str. Sterne]
bID_Cluster_10168	BC4644	>gi|30022719|ref|NP_834350.1| PhnB protein BC4644 [Bacillus cereus ATCC 14579]
bID_Cluster_10168	BCA_4759	>gi|225866625|ref|YP_002752003.1| hypothetical protein BCA_4759 [Bacillus cereus 03BB102]
bID_Cluster_10168	BCAH187_A4779	>gi|217962132|ref|YP_002340702.1| hypothetical protein BCAH187_A4779 [Bacillus cereus AH187]
bID_Cluster_10168	BCAH820_4762	>gi|218905874|ref|YP_002453708.1| hypothetical protein BCAH820_4762 [Bacillus cereus AH820]
bID_Cluster_10168	BCB4264_A4753	>gi|218233961|ref|YP_002369439.1| hypothetical protein BCB4264_A4753 [Bacillus cereus B4264]
bID_Cluster_10168	BCE_4780	>gi|42783826|ref|NP_981073.1| hypothetical protein BCE_4780 [Bacillus cereus ATCC 10987]
bID_Cluster_10168	BcerKBAB4_4475	>gi|163942377|ref|YP_001647261.1| glyoxalase/bleomycin resistance protein/dioxygenase BcerKBAB4_4475 [Bacillus weihenstephanensis KBAB4]
bID_Cluster_10168	BCG9842_B0482	>gi|218899799|ref|YP_002448210.1| hypothetical protein BCG9842_B0482 [Bacillus cereus G9842]
bID_Cluster_10168	BCQ_4460	>gi|222098118|ref|YP_002532175.1| hypothetical protein BCQ_4460 [Bacillus cereus Q1]
bID_Cluster_10168	BCZK4388	>gi|52140862|ref|YP_085966.1| PhnB protein BCZK4388 [Bacillus cereus E33L]
bID_Cluster_10168	BMB171_C4284	>gi|296505113|ref|YP_003666813.1| PhnB protein BMB171_C4284 [Bacillus thuringiensis BMB171]
bID_Cluster_10168	BT9727_4378	>gi|49478808|ref|YP_038693.1| PhnB protein BT9727_4378 [Bacillus thuringiensis serovar konkukian str. 97-27]
bID_Cluster_10168	GBAA_4895	>gi|47530190|ref|YP_021539.1| hypothetical protein GBAA_4895 [Bacillus anthracis str. 'Ames Ancestor']
bID_Cluster_10169	BA_5214	>gi|30265019|ref|NP_847396.1| NifU domain-containing protein BA_5214 [Bacillus anthracis str. Ames]
bID_Cluster_10169	BAA_5250	>gi|229604918|ref|YP_002869221.1| iron-sulfur cluster assembly scaffold SufA BAA_5250 [Bacillus anthracis str. A0248]
bID_Cluster_10169	BACI_c49860	>gi|301056468|ref|YP_003794679.1| NifU family protein BACI_c49860 [Bacillus anthracis CI]
bID_Cluster_10169	BALH_4512	>gi|118480064|ref|YP_897215.1| NifU family protein BALH_4512 [Bacillus thuringiensis str. Al Hakam]
bID_Cluster_10169	BAMEG_5271	>gi|227817751|ref|YP_002817760.1| iron-sulfur cluster assembly scaffold SufA BAMEG_5271 [Bacillus anthracis str. CDC 684]
bID_Cluster_10169	BAS4848	>gi|49187838|ref|YP_031091.1| NifU domain-containing protein BAS4848 [Bacillus anthracis str. Sterne]
bID_Cluster_10169	BC4980	>gi|30023020|ref|NP_834651.1| IscU protein BC4980 [Bacillus cereus ATCC 14579]
bID_Cluster_10169	BCA_5113	>gi|225866951|ref|YP_002752329.1| iron-sulfur cluster assembly scaffold SufA BCA_5113 [Bacillus cereus 03BB102]
bID_Cluster_10169	BCAH187_A5120	>gi|217962443|ref|YP_002341015.1| iron-sulfur cluster assembly scaffold SufA BCAH187_A5120 [Bacillus cereus AH187]
bID_Cluster_10169	BCAH820_5085	>gi|218906173|ref|YP_002454007.1| iron-sulfur cluster assembly scaffold SufA BCAH820_5085 [Bacillus cereus AH820]
bID_Cluster_10169	BCB4264_A5122	>gi|218235472|ref|YP_002369782.1| iron-sulfur cluster assembly scaffold SufA BCB4264_A5122 [Bacillus cereus B4264]
bID_Cluster_10169	BCE_5117	>gi|42784163|ref|NP_981410.1| NifU domain-containing protein BCE_5117 [Bacillus cereus ATCC 10987]
bID_Cluster_10169	BcerKBAB4_4802	>gi|163942695|ref|YP_001647579.1| NifU family SUF system FeS assembly protein BcerKBAB4_4802 [Bacillus weihenstephanensis KBAB4]
bID_Cluster_10169	BCG9842_B0118	>gi|218900135|ref|YP_002448546.1| iron-sulfur cluster assembly scaffold SufA BCG9842_B0118 [Bacillus cereus G9842]
bID_Cluster_10169	BCQ_4796	>gi|222098428|ref|YP_002532486.1| NifU family protein BCQ_4796 [Bacillus cereus Q1]
bID_Cluster_10169	BCZK4704	>gi|52140553|ref|YP_086276.1| NifU family protein BCZK4704 [Bacillus cereus E33L]
bID_Cluster_10169	BMB171_C4589	>gi|296505417|ref|YP_003667117.1| IscU protein BMB171_C4589 [Bacillus thuringiensis BMB171]
bID_Cluster_10169	BT9727_4689	>gi|49480356|ref|YP_038999.1| NifU family protein BT9727_4689 [Bacillus thuringiensis serovar konkukian str. 97-27]
bID_Cluster_10169	GBAA_5214	>gi|47530520|ref|YP_021869.1| NifU domain-containing protein GBAA_5214 [Bacillus anthracis str. 'Ames Ancestor']
bID_Cluster_1017	BA_2583	>gi|30262573|ref|NP_844950.1| hypothetical protein BA_2583 [Bacillus anthracis str. Ames]
bID_Cluster_1017	BAA_2643	>gi|229600697|ref|YP_002866895.1| hypothetical protein BAA_2643 [Bacillus anthracis str. A0248]
bID_Cluster_1017	BAMEG_2014	>gi|227814604|ref|YP_002814613.1| hypothetical protein BAMEG_2014 [Bacillus anthracis str. CDC 684]
bID_Cluster_1017	BAS2407	>gi|49185415|ref|YP_028667.1| hypothetical protein BAS2407 [Bacillus anthracis str. Sterne]
bID_Cluster_1017	BC2524	>gi|30020652|ref|NP_832283.1| oligoendopeptidase F BC2524 [Bacillus cereus ATCC 14579]
bID_Cluster_1017	BCAH820_2596	>gi|218903712|ref|YP_002451546.1| hypothetical protein BCAH820_2596 [Bacillus cereus AH820]
bID_Cluster_1017	BCB4264_A2554	>gi|218233075|ref|YP_002367264.1| hypothetical protein BCB4264_A2554 [Bacillus cereus B4264]
bID_Cluster_1017	BCG9842_B2771	>gi|218897538|ref|YP_002445949.1| hypothetical protein BCG9842_B2771 [Bacillus cereus G9842]
bID_Cluster_1017	BMB171_C2285	>gi|296503117|ref|YP_003664817.1| oligoendopeptidase F BMB171_C2285 [Bacillus thuringiensis BMB171]
bID_Cluster_1017	GBAA_2583	>gi|47527873|ref|YP_019222.1| hypothetical protein GBAA_2583 [Bacillus anthracis str. 'Ames Ancestor']
bID_Cluster_10170	BA_5398	>gi|30265194|ref|NP_847571.1| putative lipoprotein BA_5398 [Bacillus anthracis str. Ames]
bID_Cluster_10170	BAA_5428	>gi|229599928|ref|YP_002869388.1| putative lipoprotein BAA_5428 [Bacillus anthracis str. A0248]
bID_Cluster_10170	BAMEG_5451	>gi|227817927|ref|YP_002817936.1| putative lipoprotein BAMEG_5451 [Bacillus anthracis str. CDC 684]
bID_Cluster_10170	BAS5018	>gi|49188004|ref|YP_031257.1| putative lipoprotein BAS5018 [Bacillus anthracis str. Sterne]
bID_Cluster_10170	BCAH820_5253	>gi|218906340|ref|YP_002454174.1| putative lipoprotein BCAH820_5253 [Bacillus cereus AH820]
bID_Cluster_10170	BT9727_4846	>gi|49478897|ref|YP_039155.1| hypothetical protein BT9727_4846 [Bacillus thuringiensis serovar konkukian str. 97-27]
bID_Cluster_10170	GBAA_5398	>gi|47530710|ref|YP_022059.1| putative lipoprotein GBAA_5398 [Bacillus anthracis str. 'Ames Ancestor']
bID_Cluster_10171	BAS2321	>gi|49185330|ref|YP_028582.1| lipase/acylhydrolase, putative BAS2321 [Bacillus anthracis str. Sterne]
bID_Cluster_10172	BCA_1900	>gi|225863797|ref|YP_002749175.1| hypothetical protein BCA_1900 [Bacillus cereus 03BB102]
bID_Cluster_10173	BCAH187_A3219	>gi|217960604|ref|YP_002339168.1| fucose transport protein BCAH187_A3219 [Bacillus cereus AH187]
bID_Cluster_10173	BCQ_3003	>gi|222096663|ref|YP_002530720.1| ribose ABC transporter protein BCQ_3003 [Bacillus cereus Q1]
bID_Cluster_10174	BCAH820_2993	>gi|218904109|ref|YP_002451943.1| hypothetical protein BCAH820_2993 [Bacillus cereus AH820]
bID_Cluster_10175	BCAH820_3733	>gi|218904849|ref|YP_002452683.1| GABA permease BCAH820_3733 [Bacillus cereus AH820]
bID_Cluster_10176	BCAH820_4020	>gi|218905136|ref|YP_002452970.1| ADP-ribose pyrophosphatase BCAH820_4020 [Bacillus cereus AH820]
bID_Cluster_10177	BCE_0404	>gi|42779485|ref|NP_976732.1| HK97 family phage protein BCE_0404 [Bacillus cereus ATCC 10987]
bID_Cluster_10178	BC1386	>gi|30019536|ref|NP_831167.1| hypothetical protein BC1386 [Bacillus cereus ATCC 14579]
bID_Cluster_10178	BCB4264_A1438	>gi|218232016|ref|YP_002366167.1| hypothetical protein BCB4264_A1438 [Bacillus cereus B4264]
bID_Cluster_10179	BC2364	>gi|30020495|ref|NP_832126.1| hypothetical protein BC2364 [Bacillus cereus ATCC 14579]
bID_Cluster_10179	BCB4264_A2393	>gi|218232677|ref|YP_002367109.1| hypothetical protein BCB4264_A2393 [Bacillus cereus B4264]
bID_Cluster_10179	BMB171_C2126	>gi|296502959|ref|YP_003664659.1| hypothetical protein BMB171_C2126 [Bacillus thuringiensis BMB171]
bID_Cluster_1018	BACI_c25560	>gi|301054122|ref|YP_003792333.1| M3 family peptidase BACI_c25560 [Bacillus anthracis CI]
bID_Cluster_1018	BALH_2324	>gi|118477977|ref|YP_895128.1| oligoendopeptidase F BALH_2324 [Bacillus thuringiensis str. Al Hakam]
bID_Cluster_1018	BCA_2669	>gi|225864564|ref|YP_002749942.1| hypothetical protein BCA_2669 [Bacillus cereus 03BB102]
bID_Cluster_1018	BCAH187_A2638	>gi|217960034|ref|YP_002338590.1| hypothetical protein BCAH187_A2638 [Bacillus cereus AH187]
bID_Cluster_1018	BcerKBAB4_2397	>gi|163940353|ref|YP_001645237.1| M3 family oligoendopeptidase BcerKBAB4_2397 [Bacillus weihenstephanensis KBAB4]
bID_Cluster_1018	BCQ_2461	>gi|222096121|ref|YP_002530178.1| oligoendopeptidase F BCQ_2461 [Bacillus cereus Q1]
bID_Cluster_1018	BCZK2327	>gi|52142913|ref|YP_083916.1| oligoendopeptidase F BCZK2327 [Bacillus cereus E33L]
bID_Cluster_1018	BT9727_2361	>gi|49479216|ref|YP_036687.1| oligoendopeptidase F BT9727_2361 [Bacillus thuringiensis serovar konkukian str. 97-27]
bID_Cluster_10180	BC2424	>gi|30020555|ref|NP_832186.1| hypothetical protein BC2424 [Bacillus cereus ATCC 14579]
bID_Cluster_10181	BC2582	>gi|30020709|ref|NP_832340.1| terminase small subunit BC2582 [Bacillus cereus ATCC 14579]
bID_Cluster_10182	BC4970	>gi|30023010|ref|NP_834641.1| hypothetical protein BC4970 [Bacillus cereus ATCC 14579]
bID_Cluster_10183	BC5169	>gi|30023202|ref|NP_834833.1| hypothetical protein BC5169 [Bacillus cereus ATCC 14579]
bID_Cluster_10183	BCB4264_A5287	>gi|218230782|ref|YP_002369943.1| putative lipoprotein BCB4264_A5287 [Bacillus cereus B4264]
bID_Cluster_10184	BCB4264_A3239	>gi|218235449|ref|YP_002367945.1| hypothetical protein BCB4264_A3239 [Bacillus cereus B4264]
bID_Cluster_10185	BCB4264_A5228	>gi|218233473|ref|YP_002369887.1| transcriptional regulator, MarR family BCB4264_A5228 [Bacillus cereus B4264]
bID_Cluster_10185	BCZK4810	>gi|52140447|ref|YP_086381.1| MarR family transcriptional regulator BCZK4810 [Bacillus cereus E33L]
bID_Cluster_1019	BACI_c50510	>gi|301056530|ref|YP_003794741.1| chemotaxis signal transducer BACI_c50510 [Bacillus anthracis CI]
bID_Cluster_1019	BALH_4576	>gi|118480125|ref|YP_897276.1| methyl-accepting chemotaxis protein BALH_4576 [Bacillus thuringiensis str. Al Hakam]
bID_Cluster_1019	BC5034	>gi|30023073|ref|NP_834704.1| methyl-accepting chemotaxis protein BC5034 [Bacillus cereus ATCC 14579]
bID_Cluster_1019	BCA_5187	>gi|225867024|ref|YP_002752402.1| methyl-accepting chemotaxis protein BCA_5187 [Bacillus cereus 03BB102]
bID_Cluster_1019	BCAH187_A5195	>gi|217962517|ref|YP_002341089.1| methyl-accepting chemotaxis protein BCAH187_A5195 [Bacillus cereus AH187]
bID_Cluster_1019	BCAH820_5150	>gi|218906238|ref|YP_002454072.1| chemotaxis signal transducer BCAH820_5150 [Bacillus cereus AH820]
bID_Cluster_1019	BCB4264_A5186	>gi|218231989|ref|YP_002369845.1| methyl-accepting chemotaxis protein BCB4264_A5186 [Bacillus cereus B4264]
bID_Cluster_1019	BCE_5181	>gi|42784227|ref|NP_981474.1| methyl-accepting chemotaxis protein BCE_5181 [Bacillus cereus ATCC 10987]
bID_Cluster_1019	BcerKBAB4_4865	>gi|163942757|ref|YP_001647641.1| methyl-accepting chemotaxis sensory transducer BcerKBAB4_4865 [Bacillus weihenstephanensis KBAB4]
bID_Cluster_1019	BCG9842_B0063	>gi|218900189|ref|YP_002448600.1| methyl-accepting chemotaxis protein BCG9842_B0063 [Bacillus cereus G9842]
bID_Cluster_1019	BCQ_4859	>gi|222098491|ref|YP_002532549.1| methyl-accepting chemotaxis protein BCQ_4859 [Bacillus cereus Q1]
bID_Cluster_1019	BCZK4769	>gi|52140489|ref|YP_086340.1| methyl-accepting chemotaxis protein BCZK4769 [Bacillus cereus E33L]
bID_Cluster_1019	BMB171_C4649	>gi|296505477|ref|YP_003667177.1| methyl-accepting chemotaxis protein BMB171_C4649 [Bacillus thuringiensis BMB171]
bID_Cluster_1019	BT9727_4750	>gi|49478864|ref|YP_039059.1| chemotaxis signal transducer BT9727_4750 [Bacillus thuringiensis serovar konkukian str. 97-27]
bID_Cluster_10193	BCQ_2498	>gi|222096158|ref|YP_002530215.1| hypothetical protein BCQ_2498 [Bacillus cereus Q1]
bID_Cluster_10194	BA_4988	>gi|30264805|ref|NP_847182.1| hypothetical protein BA_4988 [Bacillus anthracis str. Ames]
bID_Cluster_10194	BAA_5001	>gi|229599913|ref|YP_002869013.1| hypothetical protein BAA_5001 [Bacillus anthracis str. A0248]
bID_Cluster_10194	BACI_c47340	>gi|301056245|ref|YP_003794456.1| hypothetical protein BACI_c47340 [Bacillus anthracis CI]
bID_Cluster_10194	BALH_4310	>gi|118479869|ref|YP_897020.1| hypothetical protein BALH_4310 [Bacillus thuringiensis str. Al Hakam]
bID_Cluster_10194	BAMEG_5022	>gi|227817530|ref|YP_002817539.1| hypothetical protein BAMEG_5022 [Bacillus anthracis str. CDC 684]
bID_Cluster_10194	BAS4634	>gi|49187626|ref|YP_030879.1| hypothetical protein BAS4634 [Bacillus anthracis str. Sterne]
bID_Cluster_10194	BC4735	>gi|30022808|ref|NP_834439.1| hypothetical protein BC4735 [Bacillus cereus ATCC 14579]
bID_Cluster_10194	BCA_4861	>gi|225866727|ref|YP_002752105.1| hypothetical protein BCA_4861 [Bacillus cereus 03BB102]
bID_Cluster_10194	BCAH187_A4873	>gi|217962226|ref|YP_002340796.1| hypothetical protein BCAH187_A4873 [Bacillus cereus AH187]
bID_Cluster_10194	BCAH820_4856	>gi|218905968|ref|YP_002453802.1| hypothetical protein BCAH820_4856 [Bacillus cereus AH820]
bID_Cluster_10194	BCB4264_A4848	>gi|218231110|ref|YP_002369534.1| hypothetical protein BCB4264_A4848 [Bacillus cereus B4264]
bID_Cluster_10194	BCE_4879	>gi|42783925|ref|NP_981172.1| hypothetical protein BCE_4879 [Bacillus cereus ATCC 10987]
bID_Cluster_10194	BcerKBAB4_4567	>gi|163942467|ref|YP_001647351.1| hypothetical protein BcerKBAB4_4567 [Bacillus weihenstephanensis KBAB4]
bID_Cluster_10194	BCG9842_B0388	>gi|218899893|ref|YP_002448304.1| hypothetical protein BCG9842_B0388 [Bacillus cereus G9842]
bID_Cluster_10194	BCQ_4551	>gi|222098209|ref|YP_002532266.1| hypothetical protein BCQ_4551 [Bacillus cereus Q1]
bID_Cluster_10194	BCZK4487	>gi|52140767|ref|YP_086063.1| hypothetical protein BCZK4487 [Bacillus cereus E33L]
bID_Cluster_10194	BMB171_C4376	>gi|296505204|ref|YP_003666904.1| hypothetical protein BMB171_C4376 [Bacillus thuringiensis BMB171]
bID_Cluster_10194	BT9727_4468	>gi|49481395|ref|YP_038782.1| hypothetical protein BT9727_4468 [Bacillus thuringiensis serovar konkukian str. 97-27]
bID_Cluster_10194	GBAA_4988	>gi|47530287|ref|YP_021636.1| hypothetical protein GBAA_4988 [Bacillus anthracis str. 'Ames Ancestor']
bID_Cluster_10195	BT9727_0250	>gi|49476763|ref|YP_034602.1| hypothetical protein BT9727_0250 [Bacillus thuringiensis serovar konkukian str. 97-27]
bID_Cluster_10196	BT9727_1906	>gi|49480588|ref|YP_036236.1| hypothetical protein BT9727_1906 [Bacillus thuringiensis serovar konkukian str. 97-27]
bID_Cluster_10197	BcerKBAB4_1308	>gi|163939299|ref|YP_001644183.1| hypothetical protein BcerKBAB4_1308 [Bacillus weihenstephanensis KBAB4]
bID_Cluster_10198	BcerKBAB4_2135	>gi|163940101|ref|YP_001644985.1| hypothetical protein BcerKBAB4_2135 [Bacillus weihenstephanensis KBAB4]
bID_Cluster_10199	BcerKBAB4_4960	>gi|163942852|ref|YP_001647736.1| hypothetical protein BcerKBAB4_4960 [Bacillus weihenstephanensis KBAB4]
bID_Cluster_102	BCB4264_A2085	>gi|218235994|ref|YP_002366802.1| hypothetical protein BCB4264_A2085 [Bacillus cereus B4264]
bID_Cluster_102	BCG9842_B3220	>gi|218897090|ref|YP_002445501.1| hypothetical protein BCG9842_B3220 [Bacillus cereus G9842]
bID_Cluster_1020	BC2508	>gi|30020636|ref|NP_832267.1| collagen adhesion protein BC2508 [Bacillus cereus ATCC 14579]
bID_Cluster_1020	BCB4264_A2536	>gi|218233581|ref|YP_002367246.1| collagen adhesion protein BCB4264_A2536 [Bacillus cereus B4264]
bID_Cluster_1020	BCG9842_B2787	>gi|218897522|ref|YP_002445933.1| collagen adhesion protein BCG9842_B2787 [Bacillus cereus G9842]
bID_Cluster_1020	BMB171_C2268	>gi|296503100|ref|YP_003664800.1| collagen adhesion protein BMB171_C2268 [Bacillus thuringiensis BMB171]
bID_Cluster_10200	BA_0145	>gi|30260335|ref|NP_842712.1| hypothetical protein BA_0145 [Bacillus anthracis str. Ames]
bID_Cluster_10200	BAA_0162	>gi|229601270|ref|YP_002864796.1| hypothetical protein BAA_0162 [Bacillus anthracis str. A0248]
bID_Cluster_10200	BACI_c01730	>gi|301051882|ref|YP_003790093.1| KINB signaling pathway activation protein BACI_c01730 [Bacillus anthracis CI]
bID_Cluster_10200	BAMEG_0162	>gi|227812818|ref|YP_002812827.1| hypothetical protein BAMEG_0162 [Bacillus anthracis str. CDC 684]
bID_Cluster_10200	BAS0145	>gi|49183179|ref|YP_026431.1| hypothetical protein BAS0145 [Bacillus anthracis str. Sterne]
bID_Cluster_10200	BC0166	>gi|30018414|ref|NP_830045.1| hypothetical protein BC0166 [Bacillus cereus ATCC 14579]
bID_Cluster_10200	BCA_0175	>gi|225862197|ref|YP_002747575.1| hypothetical protein BCA_0175 [Bacillus cereus 03BB102]
bID_Cluster_10200	BCAH187_A0177	>gi|217957720|ref|YP_002336264.1| hypothetical protein BCAH187_A0177 [Bacillus cereus AH187]
bID_Cluster_10200	BCAH820_0158	>gi|218901350|ref|YP_002449184.1| hypothetical protein BCAH820_0158 [Bacillus cereus AH820]
bID_Cluster_10200	BCB4264_A0167	>gi|218233059|ref|YP_002364994.1| hypothetical protein BCB4264_A0167 [Bacillus cereus B4264]
bID_Cluster_10200	BCE_0145	>gi|42779226|ref|NP_976473.1| hypothetical protein BCE_0145 [Bacillus cereus ATCC 10987]
bID_Cluster_10200	BcerKBAB4_0140	>gi|163938153|ref|YP_001643037.1| hypothetical protein BcerKBAB4_0140 [Bacillus weihenstephanensis KBAB4]
bID_Cluster_10200	BCG9842_B5159	>gi|218895280|ref|YP_002443691.1| hypothetical protein BCG9842_B5159 [Bacillus cereus G9842]
bID_Cluster_10200	BCQ_0158	>gi|222093915|ref|YP_002527965.1| YbaK BCQ_0158 [Bacillus cereus Q1]
bID_Cluster_10200	BCZK0138	>gi|52145076|ref|YP_081755.1| hypothetical protein BCZK0138 [Bacillus cereus E33L]
bID_Cluster_10200	BMB171_C0140	>gi|296500978|ref|YP_003662678.1| hypothetical protein BMB171_C0140 [Bacillus thuringiensis BMB171]
bID_Cluster_10200	BT9727_0140	>gi|49479927|ref|YP_034496.1| hypothetical protein BT9727_0140 [Bacillus thuringiensis serovar konkukian str. 97-27]
bID_Cluster_10200	GBAA_0145	>gi|47525401|ref|YP_016750.1| hypothetical protein GBAA_0145 [Bacillus anthracis str. 'Ames Ancestor']
bID_Cluster_10201	BA_0416	>gi|30260582|ref|NP_842959.1| EamA family protein BA_0416 [Bacillus anthracis str. Ames]
bID_Cluster_10201	BAA_0481	>gi|229600857|ref|YP_002865029.1| transporter, EamA family BAA_0481 [Bacillus anthracis str. A0248]
bID_Cluster_10201	BACI_c04720	>gi|301052132|ref|YP_003790343.1| drug/metabolite transporter superfamily permease BACI_c04720 [Bacillus anthracis CI]
bID_Cluster_10201	BALH_0416	>gi|118476169|ref|YP_893320.1| DMT family permease BALH_0416 [Bacillus thuringiensis str. Al Hakam]
bID_Cluster_10201	BAS0404	>gi|49183432|ref|YP_026684.1| EamA family protein BAS0404 [Bacillus anthracis str. Sterne]
bID_Cluster_10201	BC0459	>gi|30018667|ref|NP_830298.1| transporter family protein BC0459 [Bacillus cereus ATCC 14579]
bID_Cluster_10201	BCA_0497	>gi|225862457|ref|YP_002747835.1| transporter, EamA family BCA_0497 [Bacillus cereus 03BB102]
bID_Cluster_10201	BCAH187_A0532	>gi|217958013|ref|YP_002336557.1| transporter, EamA family BCAH187_A0532 [Bacillus cereus AH187]
bID_Cluster_10201	BCAH820_0462	>gi|218901620|ref|YP_002449454.1| transporter, EamA family BCAH820_0462 [Bacillus cereus AH820]
bID_Cluster_10201	BCB4264_A0481	>gi|218235758|ref|YP_002365259.1| transporter, EamA family BCB4264_A0481 [Bacillus cereus B4264]
bID_Cluster_10201	BCE_0531	>gi|42779611|ref|NP_976858.1| EamA family protein BCE_0531 [Bacillus cereus ATCC 10987]
bID_Cluster_10201	BcerKBAB4_0396	>gi|163938406|ref|YP_001643290.1| hypothetical protein BcerKBAB4_0396 [Bacillus weihenstephanensis KBAB4]
bID_Cluster_10201	BCG9842_B4842	>gi|218895534|ref|YP_002443945.1| transporter, EamA family BCG9842_B4842 [Bacillus cereus G9842]
bID_Cluster_10201	BCQ_0505	>gi|222094212|ref|YP_002528269.1| permease, drug/metabolite transporter superfamily BCQ_0505 [Bacillus cereus Q1]
bID_Cluster_10201	BCZK0391	>gi|52144828|ref|YP_082000.1| DMT family permease BCZK0391 [Bacillus cereus E33L]
bID_Cluster_10201	BMB171_C0403	>gi|296501241|ref|YP_003662941.1| transporter family protein BMB171_C0403 [Bacillus thuringiensis BMB171]
bID_Cluster_10201	BT9727_0395	>gi|49479882|ref|YP_034745.1| DMT family permease BT9727_0395 [Bacillus thuringiensis serovar konkukian str. 97-27]
bID_Cluster_10201	GBAA_0416	>gi|47525691|ref|YP_017040.1| eama family protein GBAA_0416 [Bacillus anthracis str. 'Ames Ancestor']
bID_Cluster_10202	BA_3041	>gi|30262995|ref|NP_845372.1| MarR family transcriptional regulator BA_3041 [Bacillus anthracis str. Ames]
bID_Cluster_10202	BAA_3091	>gi|229603906|ref|YP_002867268.1| transcriptional regulator, MarR family BAA_3091 [Bacillus anthracis str. A0248]
bID_Cluster_10202	BACI_c29950	>gi|301054544|ref|YP_003792755.1| MarR family transcriptional regulator BACI_c29950 [Bacillus anthracis CI]
bID_Cluster_10202	BALH_2719	>gi|118478355|ref|YP_895506.1| MarR family transcriptional regulator BALH_2719 [Bacillus thuringiensis str. Al Hakam]
bID_Cluster_10202	BAMEG_1567	>gi|227814159|ref|YP_002814168.1| transcriptional regulator, MarR family BAMEG_1567 [Bacillus anthracis str. CDC 684]
bID_Cluster_10202	BAS2827	>gi|49185833|ref|YP_029085.1| MarR family transcriptional regulator BAS2827 [Bacillus anthracis str. Sterne]
bID_Cluster_10202	BC3025	>gi|30021140|ref|NP_832771.1| MarR family transcriptional regulator BC3025 [Bacillus cereus ATCC 14579]
bID_Cluster_10202	BCA_3104	>gi|225864997|ref|YP_002750375.1| transcriptional regulator, MarR family BCA_3104 [Bacillus cereus 03BB102]
bID_Cluster_10202	BCAH187_A3071	>gi|217960459|ref|YP_002339021.1| transcriptional regulator, MarR family BCAH187_A3071 [Bacillus cereus AH187]
bID_Cluster_10202	BCAH820_3032	>gi|218904148|ref|YP_002451982.1| transcriptional regulator, MarR family BCAH820_3032 [Bacillus cereus AH820]
bID_Cluster_10202	BCB4264_A3045	>gi|218232958|ref|YP_002367753.1| transcriptional regulator, MarR family BCB4264_A3045 [Bacillus cereus B4264]
bID_Cluster_10202	BCE_3076	>gi|42782132|ref|NP_979379.1| MarR family transcriptional regulator BCE_3076 [Bacillus cereus ATCC 10987]
bID_Cluster_10202	BcerKBAB4_2828	>gi|163940767|ref|YP_001645651.1| MarR family transcriptional regulator BcerKBAB4_2828 [Bacillus weihenstephanensis KBAB4]
bID_Cluster_10202	BCG9842_B2205	>gi|218898101|ref|YP_002446512.1| transcriptional regulator, MarR family BCG9842_B2205 [Bacillus cereus G9842]
bID_Cluster_10202	BCQ_2850	>gi|222096510|ref|YP_002530567.1| transcriptional regulator, MarR family BCQ_2850 [Bacillus cereus Q1]
bID_Cluster_10202	BCZK2762	>gi|52142479|ref|YP_084349.1| MarR family transcriptional regulator BCZK2762 [Bacillus cereus E33L]
bID_Cluster_10202	BT9727_2799	>gi|49477962|ref|YP_037123.1| MarR family transcriptional regulator BT9727_2799 [Bacillus thuringiensis serovar konkukian str. 97-27]
bID_Cluster_10202	GBAA_3041	>gi|47528333|ref|YP_019682.1| MarR family transcriptional regulator GBAA_3041 [Bacillus anthracis str. 'Ames Ancestor']
bID_Cluster_10203	BA_3696	>gi|30263582|ref|NP_845959.1| cytidine deaminase BA_3696 [Bacillus anthracis str. Ames]
bID_Cluster_10203	BAA_3723	>gi|229603716|ref|YP_002867825.1| putative blasticidin S deaminase BAA_3723 [Bacillus anthracis str. A0248]
bID_Cluster_10203	BACI_c35840	>gi|301055124|ref|YP_003793335.1| putative blasticidin S deaminase BACI_c35840 [Bacillus anthracis CI]
bID_Cluster_10203	BAMEG_0938	>gi|227813534|ref|YP_002813543.1| putative blasticidin S deaminase BAMEG_0938 [Bacillus anthracis str. CDC 684]
bID_Cluster_10203	BAS3426	>gi|49186430|ref|YP_029682.1| cytidine deaminase BAS3426 [Bacillus anthracis str. Sterne]
bID_Cluster_10203	BCA_3730	>gi|225865618|ref|YP_002750996.1| putative blasticidin S deaminase BCA_3730 [Bacillus cereus 03BB102]
bID_Cluster_10203	BCAH187_A3668	>gi|217961043|ref|YP_002339611.1| cytidine deaminase BCAH187_A3668 [Bacillus cereus AH187]
bID_Cluster_10203	BCAH820_3646	>gi|218904762|ref|YP_002452596.1| putative blasticidin S deaminase BCAH820_3646 [Bacillus cereus AH820]
bID_Cluster_10203	BCE_3478	>gi|42782529|ref|NP_979776.1| cytidine deaminase BCE_3478 [Bacillus cereus ATCC 10987]
bID_Cluster_10203	BCQ_3435	>gi|222097095|ref|YP_002531152.1| hypothetical protein BCQ_3435 [Bacillus cereus Q1]
bID_Cluster_10203	BCZK3338	>gi|52141906|ref|YP_084923.1| cytidine deaminase BCZK3338 [Bacillus cereus E33L]
bID_Cluster_10203	BT9727_3387	>gi|49478303|ref|YP_037709.1| cytidine deaminase BT9727_3387 [Bacillus thuringiensis serovar konkukian str. 97-27]
bID_Cluster_10203	GBAA_3696	>gi|47528980|ref|YP_020329.1| cytidine deaminase GBAA_3696 [Bacillus anthracis str. 'Ames Ancestor']
bID_Cluster_10204	BA_3830	>gi|30263705|ref|NP_846082.1| prophage LambdaBa01, repressor protein, putative BA_3830 [Bacillus anthracis str. Ames]
bID_Cluster_10204	BAA_3852	>gi|229600016|ref|YP_002867943.1| putative prophage LambdaBa01, repressor protein BAA_3852 [Bacillus anthracis str. A0248]
bID_Cluster_10204	BAMEG_0804	>gi|227813401|ref|YP_002813410.1| putative prophage LambdaBa01, repressor protein BAMEG_0804 [Bacillus anthracis str. CDC 684]
bID_Cluster_10204	BAS3546	>gi|49186548|ref|YP_029800.1| prophage LambdaBa01, repressor protein, putative BAS3546 [Bacillus anthracis str. Sterne]
bID_Cluster_10204	BCA_3637	>gi|225865526|ref|YP_002750904.1| putative prophage LambdaBa01, repressor protein BCA_3637 [Bacillus cereus 03BB102]
bID_Cluster_10204	BcerKBAB4_3466	>gi|163941383|ref|YP_001646267.1| hypothetical protein BcerKBAB4_3466 [Bacillus weihenstephanensis KBAB4]
bID_Cluster_10204	BCZK3460	>gi|52141785|ref|YP_085043.1| hypothetical protein BCZK3460 [Bacillus cereus E33L]
bID_Cluster_10204	GBAA_3830	>gi|47529114|ref|YP_020463.1| prophage LambdaBa01, repressor protein GBAA_3830 [Bacillus anthracis str. 'Ames Ancestor']
bID_Cluster_10205	BA_4870	>gi|30264694|ref|NP_847071.1| hypothetical protein BA_4870 [Bacillus anthracis str. Ames]
bID_Cluster_10205	BAA_4881	>gi|229600778|ref|YP_002868903.1| hypothetical protein BAA_4881 [Bacillus anthracis str. A0248]
bID_Cluster_10205	BACI_c46170	>gi|301056129|ref|YP_003794340.1| hypothetical protein BACI_c46170 [Bacillus anthracis CI]
bID_Cluster_10205	BAMEG_4902	>gi|227817410|ref|YP_002817419.1| hypothetical protein BAMEG_4902 [Bacillus anthracis str. CDC 684]
bID_Cluster_10205	BAS4518	>gi|49187512|ref|YP_030765.1| hypothetical protein BAS4518 [Bacillus anthracis str. Sterne]
bID_Cluster_10205	BC4622	>gi|30022697|ref|NP_834328.1| hypothetical protein BC4622 [Bacillus cereus ATCC 14579]
bID_Cluster_10205	BCA_4736	>gi|225866602|ref|YP_002751980.1| hypothetical protein BCA_4736 [Bacillus cereus 03BB102]
bID_Cluster_10205	BCG9842_B0505	>gi|218899776|ref|YP_002448187.1| hypothetical protein BCG9842_B0505 [Bacillus cereus G9842]
bID_Cluster_10205	BCZK4364	>gi|52140885|ref|YP_085943.1| group-specific protein BCZK4364 [Bacillus cereus E33L]
bID_Cluster_10205	GBAA_4870	>gi|47530163|ref|YP_021512.1| hypothetical protein GBAA_4870 [Bacillus anthracis str. 'Ames Ancestor']
bID_Cluster_10206	BA_1084	>gi|30261200|ref|NP_843577.1| hypothetical protein BA_1084 [Bacillus anthracis str. Ames]
bID_Cluster_10206	BAA_1172	>gi|229603681|ref|YP_002865628.1| hypothetical protein BAA_1172 [Bacillus anthracis str. A0248]
bID_Cluster_10206	BACI_c11220	>gi|301052730|ref|YP_003790941.1| hypothetical protein BACI_c11220 [Bacillus anthracis CI]
bID_Cluster_10206	BAMEG_3492	>gi|227816066|ref|YP_002816075.1| hypothetical protein BAMEG_3492 [Bacillus anthracis str. CDC 684]
bID_Cluster_10206	BAS1012	>gi|49184033|ref|YP_027285.1| hypothetical protein BAS1012 [Bacillus anthracis str. Sterne]
bID_Cluster_10206	BC1081	>gi|30019236|ref|NP_830867.1| PlcR-regulated protein PRP2 BC1081 [Bacillus cereus ATCC 14579]
bID_Cluster_10206	BCB4264_A1116	>gi|218231871|ref|YP_002365849.1| hypothetical protein BCB4264_A1116 [Bacillus cereus B4264]
bID_Cluster_10206	BcerKBAB4_1001	>gi|163938997|ref|YP_001643881.1| PlcR-regulated protein PRP2 BcerKBAB4_1001 [Bacillus weihenstephanensis KBAB4]
bID_Cluster_10206	BCG9842_B4190	>gi|218896135|ref|YP_002444546.1| hypothetical protein BCG9842_B4190 [Bacillus cereus G9842]
bID_Cluster_10206	GBAA_1084	>gi|47777896|ref|YP_022558.1| hypothetical protein GBAA_1084 [Bacillus anthracis str. 'Ames Ancestor']
bID_Cluster_10207	BACI_c20540	>gi|301053634|ref|YP_003791845.1| acetyltransferase, GNAT family BACI_c20540 [Bacillus anthracis CI]
bID_Cluster_10207	BC2076	>gi|30020213|ref|NP_831844.1| acetyltransferase BC2076 [Bacillus cereus ATCC 14579]
bID_Cluster_10207	BCAH187_A2192	>gi|217959593|ref|YP_002338145.1| acyltransferase BCAH187_A2192 [Bacillus cereus AH187]
bID_Cluster_10207	BCB4264_A2083	>gi|218234613|ref|YP_002366800.1| acetyltransferase BCB4264_A2083 [Bacillus cereus B4264]
bID_Cluster_10207	BCE_2178	>gi|42781244|ref|NP_978491.1| acetyltransferase BCE_2178 [Bacillus cereus ATCC 10987]
bID_Cluster_10207	BCG9842_B3222	>gi|218897088|ref|YP_002445499.1| acetyltransferase BCG9842_B3222 [Bacillus cereus G9842]
bID_Cluster_10207	BCQ_2076	>gi|222095736|ref|YP_002529793.1| acyltransferase BCQ_2076 [Bacillus cereus Q1]
bID_Cluster_10207	BCZK1899	>gi|52143337|ref|YP_083491.1| acyltransferase BCZK1899 [Bacillus cereus E33L]
bID_Cluster_10207	BMB171_C1863	>gi|296502698|ref|YP_003664398.1| acetyltransferase BMB171_C1863 [Bacillus thuringiensis BMB171]
bID_Cluster_10207	BT9727_1910	>gi|49477492|ref|YP_036240.1| acetyltransferase BT9727_1910 [Bacillus thuringiensis serovar konkukian str. 97-27]
bID_Cluster_10208	BACI_c27080	>gi|301054267|ref|YP_003792478.1| hypothetical protein BACI_c27080 [Bacillus anthracis CI]
bID_Cluster_10208	BT9727_2512	>gi|49477848|ref|YP_036838.1| hypothetical protein BT9727_2512 [Bacillus thuringiensis serovar konkukian str. 97-27]
bID_Cluster_10209	BACI_c44670	>gi|301055986|ref|YP_003794197.1| hypothetical protein BACI_c44670 [Bacillus anthracis CI]
bID_Cluster_10210	BAS1571	>gi|49184586|ref|YP_027838.1| CheW-like domain-containing protein BAS1571 [Bacillus anthracis str. Sterne]
bID_Cluster_10211	BCA_1142	>gi|225863053|ref|YP_002748431.1| putative lipoprotein BCA_1142 [Bacillus cereus 03BB102]
bID_Cluster_10212	BA_1775	>gi|30261824|ref|NP_844201.1| hypothetical protein BA_1775 [Bacillus anthracis str. Ames]
bID_Cluster_10212	BAA_1847	>gi|229602044|ref|YP_002866209.1| hypothetical protein BAA_1847 [Bacillus anthracis str. A0248]
bID_Cluster_10212	BACI_c17730	>gi|301053361|ref|YP_003791572.1| hypothetical protein BACI_c17730 [Bacillus anthracis CI]
bID_Cluster_10212	BALH_1558	>gi|118477249|ref|YP_894400.1| hypothetical protein BALH_1558 [Bacillus thuringiensis str. Al Hakam]
bID_Cluster_10212	BAMEG_2815	>gi|227815402|ref|YP_002815411.1| hypothetical protein BAMEG_2815 [Bacillus anthracis str. CDC 684]
bID_Cluster_10212	BAS1644	>gi|49184658|ref|YP_027910.1| hypothetical protein BAS1644 [Bacillus anthracis str. Sterne]
bID_Cluster_10212	BC1718	>gi|30019862|ref|NP_831493.1| hypothetical protein BC1718 [Bacillus cereus ATCC 14579]
bID_Cluster_10212	BCA_1785	>gi|225863683|ref|YP_002749061.1| hypothetical protein BCA_1785 [Bacillus cereus 03BB102]
bID_Cluster_10212	BCAH187_A1901	>gi|217959308|ref|YP_002337856.1| hypothetical protein BCAH187_A1901 [Bacillus cereus AH187]
bID_Cluster_10212	BCAH820_1825	>gi|218902942|ref|YP_002450776.1| hypothetical protein BCAH820_1825 [Bacillus cereus AH820]
bID_Cluster_10212	BCB4264_A1789	>gi|218234615|ref|YP_002366508.1| hypothetical protein BCB4264_A1789 [Bacillus cereus B4264]
bID_Cluster_10212	BCE_1848	>gi|42780918|ref|NP_978165.1| hypothetical protein BCE_1848 [Bacillus cereus ATCC 10987]
bID_Cluster_10212	BcerKBAB4_1643	>gi|163939628|ref|YP_001644512.1| hypothetical protein BcerKBAB4_1643 [Bacillus weihenstephanensis KBAB4]
bID_Cluster_10212	BCG9842_B3555	>gi|218896757|ref|YP_002445168.1| hypothetical protein BCG9842_B3555 [Bacillus cereus G9842]
bID_Cluster_10212	BCQ_1786	>gi|222095446|ref|YP_002529506.1| group-specific protein BCQ_1786 [Bacillus cereus Q1]
bID_Cluster_10212	BCZK1593	>gi|52143640|ref|YP_083187.1| group-specific protein BCZK1593 [Bacillus cereus E33L]
bID_Cluster_10212	BMB171_C1584	>gi|296502420|ref|YP_003664120.1| hypothetical protein BMB171_C1584 [Bacillus thuringiensis BMB171]
bID_Cluster_10212	BT9727_1623	>gi|49479718|ref|YP_035955.1| hypothetical protein BT9727_1623 [Bacillus thuringiensis serovar konkukian str. 97-27]
bID_Cluster_10212	GBAA_1775	>gi|47527065|ref|YP_018414.1| hypothetical protein GBAA_1775 [Bacillus anthracis str. 'Ames Ancestor']
bID_Cluster_10213	BALH_2200	>gi|118477857|ref|YP_895008.1| hypothetical protein BALH_2200 [Bacillus thuringiensis str. Al Hakam]
bID_Cluster_10213	BCA_2534	>gi|225864429|ref|YP_002749807.1| SMI1 / KNR4 family BCA_2534 [Bacillus cereus 03BB102]
bID_Cluster_10213	BCAH820_2488	>gi|218903604|ref|YP_002451438.1| SMI1 / KNR4 family BCAH820_2488 [Bacillus cereus AH820]
bID_Cluster_10213	BT9727_2262	>gi|49477712|ref|YP_036588.1| hypothetical protein BT9727_2262 [Bacillus thuringiensis serovar konkukian str. 97-27]
bID_Cluster_10214	BCAH187_A5391	>gi|270000511|ref|YP_003329026.1| phage infection protein BCAH187_A5391 [Bacillus cereus AH187]
bID_Cluster_10215	BCAH820_4670	>gi|218905782|ref|YP_002453616.1| ribonuclease HII BCAH820_4670 [Bacillus cereus AH820]
bID_Cluster_10216	BCB4264_A4730	>gi|218231837|ref|YP_002369416.1| hypothetical protein BCB4264_A4730 [Bacillus cereus B4264]
bID_Cluster_10216	BCE_4757	>gi|42783803|ref|NP_981050.1| hypothetical protein BCE_4757 [Bacillus cereus ATCC 10987]
bID_Cluster_10216	BcerKBAB4_4450	>gi|163942353|ref|YP_001647237.1| hypothetical protein BcerKBAB4_4450 [Bacillus weihenstephanensis KBAB4]
bID_Cluster_10217	BCE_4881	>gi|42783927|ref|NP_981174.1| hypothetical protein BCE_4881 [Bacillus cereus ATCC 10987]
bID_Cluster_10218	BA_2101	>gi|30262123|ref|NP_844500.1| hypothetical protein BA_2101 [Bacillus anthracis str. Ames]
bID_Cluster_10218	BAA_2167	>gi|229603425|ref|YP_002866480.1| hypothetical protein BAA_2167 [Bacillus anthracis str. A0248]
bID_Cluster_10218	BACI_c20650	>gi|301053645|ref|YP_003791856.1| sporulation protein BACI_c20650 [Bacillus anthracis CI]
bID_Cluster_10218	BALH_1866	>gi|118477541|ref|YP_894692.1| hypothetical protein BALH_1866 [Bacillus thuringiensis str. Al Hakam]
bID_Cluster_10218	BAMEG_2490	>gi|227815079|ref|YP_002815088.1| hypothetical protein BAMEG_2490 [Bacillus anthracis str. CDC 684]
bID_Cluster_10218	BAS1953	>gi|49184964|ref|YP_028216.1| hypothetical protein BAS1953 [Bacillus anthracis str. Sterne]
bID_Cluster_10218	BC2095	>gi|30020232|ref|NP_831863.1| hypothetical protein BC2095 [Bacillus cereus ATCC 14579]
bID_Cluster_10218	BCA_2189	>gi|225864085|ref|YP_002749463.1| hypothetical protein BCA_2189 [Bacillus cereus 03BB102]
bID_Cluster_10218	BCAH187_A2195	>gi|217959596|ref|YP_002338148.1| hypothetical protein BCAH187_A2195 [Bacillus cereus AH187]
bID_Cluster_10218	BCAH820_2135	>gi|218903251|ref|YP_002451085.1| hypothetical protein BCAH820_2135 [Bacillus cereus AH820]
bID_Cluster_10218	BCB4264_A2111	>gi|218232296|ref|YP_002366828.1| hypothetical protein BCB4264_A2111 [Bacillus cereus B4264]
bID_Cluster_10218	BCE_2181	>gi|42781247|ref|NP_978494.1| hypothetical protein BCE_2181 [Bacillus cereus ATCC 10987]
bID_Cluster_10218	BcerKBAB4_1946	>gi|163939921|ref|YP_001644805.1| sporulation protein YtfJ BcerKBAB4_1946 [Bacillus weihenstephanensis KBAB4]
bID_Cluster_10218	BCG9842_B3203	>gi|218897107|ref|YP_002445518.1| hypothetical protein BCG9842_B3203 [Bacillus cereus G9842]
bID_Cluster_10218	BCQ_2079	>gi|222095739|ref|YP_002529796.1| hypothetical protein BCQ_2079 [Bacillus cereus Q1]
bID_Cluster_10218	BCZK1908	>gi|52143330|ref|YP_083500.1| hypothetical protein BCZK1908 [Bacillus cereus E33L]
bID_Cluster_10218	BMB171_C1882	>gi|296502716|ref|YP_003664416.1| hypothetical protein BMB171_C1882 [Bacillus thuringiensis BMB171]
bID_Cluster_10218	BT9727_1932	>gi|49477513|ref|YP_036261.1| hypothetical protein BT9727_1932 [Bacillus thuringiensis serovar konkukian str. 97-27]
bID_Cluster_10218	GBAA_2101	>gi|47778004|ref|YP_018742.2| hypothetical protein GBAA_2101 [Bacillus anthracis str. 'Ames Ancestor']
bID_Cluster_10219	BCB4264_A1306	>gi|218230800|ref|YP_002366038.1| group-specific protein BCB4264_A1306 [Bacillus cereus B4264]
bID_Cluster_10220	BC3208	>gi|30021318|ref|NP_832949.1| hypothetical protein BC3208 [Bacillus cereus ATCC 14579]
bID_Cluster_10220	BCB4264_A3229	>gi|218234641|ref|YP_002367935.1| hypothetical protein BCB4264_A3229 [Bacillus cereus B4264]
bID_Cluster_10220	BCG9842_B2019	>gi|218898285|ref|YP_002446696.1| hypothetical protein BCG9842_B2019 [Bacillus cereus G9842]
bID_Cluster_10220	BMB171_C2896	>gi|296503726|ref|YP_003665426.1| hypothetical protein BMB171_C2896 [Bacillus thuringiensis BMB171]
bID_Cluster_10224	BCG9842_B5009	>gi|218895385|ref|YP_002443796.1| transcriptional regulator, GntR family BCG9842_B5009 [Bacillus cereus G9842]
bID_Cluster_10225	BCG9842_B3834	>gi|218896485|ref|YP_002444896.1| group-specific protein BCG9842_B3834 [Bacillus cereus G9842]
bID_Cluster_10226	BCG9842_B2869	>gi|218897440|ref|YP_002445851.1| hypothetical protein BCG9842_B2869 [Bacillus cereus G9842]
bID_Cluster_10227	BCG9842_B2706	>gi|218897602|ref|YP_002446013.1| hypothetical protein BCG9842_B2706 [Bacillus cereus G9842]
bID_Cluster_10228	BCG9842_B1348	>gi|218898950|ref|YP_002447361.1| hypothetical protein BCG9842_B1348 [Bacillus cereus G9842]
bID_Cluster_10229	BCG9842_B0017	>gi|218900235|ref|YP_002448646.1| HTH-type transcriptional regulator LrpB BCG9842_B0017 [Bacillus cereus G9842]
bID_Cluster_10230	BCQ_0697	>gi|222094383|ref|YP_002528442.1| protein-N(pi)-phosphohistidine-sugar phosphotransferase (PTS system, trehalose-specific IIBC component) BCQ_0697 [Bacillus cereus Q1]
bID_Cluster_10231	BA_0806	>gi|30260947|ref|NP_843324.1| hypothetical protein BA_0806 [Bacillus anthracis str. Ames]
bID_Cluster_10231	BAA_0916	>gi|229602254|ref|YP_002865390.1| hypothetical protein BAA_0916 [Bacillus anthracis str. A0248]
bID_Cluster_10231	BACI_c08440	>gi|301052456|ref|YP_003790667.1| lactoylglutathione lyase BACI_c08440 [Bacillus anthracis CI]
bID_Cluster_10231	BALH_0735	>gi|118476470|ref|YP_893621.1| lactoylglutathione lyase BALH_0735 [Bacillus thuringiensis str. Al Hakam]
bID_Cluster_10231	BAMEG_3750	>gi|227816321|ref|YP_002816330.1| hypothetical protein BAMEG_3750 [Bacillus anthracis str. CDC 684]
bID_Cluster_10231	BAS0769	>gi|49183793|ref|YP_027045.1| hypothetical protein BAS0769 [Bacillus anthracis str. Sterne]
bID_Cluster_10231	BCA_0869	>gi|225862782|ref|YP_002748160.1| hypothetical protein BCA_0869 [Bacillus cereus 03BB102]
bID_Cluster_10231	BCAH187_A0970	>gi|217958396|ref|YP_002336944.1| hypothetical protein BCAH187_A0970 [Bacillus cereus AH187]
bID_Cluster_10231	BCAH820_0902	>gi|218902020|ref|YP_002449854.1| hypothetical protein BCAH820_0902 [Bacillus cereus AH820]
bID_Cluster_10231	BCE_0898	>gi|42779974|ref|NP_977221.1| hypothetical protein BCE_0898 [Bacillus cereus ATCC 10987]
bID_Cluster_10231	BCQ_0895	>gi|222094557|ref|YP_002528617.1| lactoylglutathione lyase BCQ_0895 [Bacillus cereus Q1]
bID_Cluster_10231	BCZK0704	>gi|52144521|ref|YP_082308.1| lactoylglutathione lyase BCZK0704 [Bacillus cereus E33L]
bID_Cluster_10231	BT9727_0717	>gi|49481774|ref|YP_035061.1| lactoylglutathione lyase BT9727_0717 [Bacillus thuringiensis serovar konkukian str. 97-27]
bID_Cluster_10231	GBAA_0806	>gi|47526095|ref|YP_017444.1| hypothetical protein GBAA_0806 [Bacillus anthracis str. 'Ames Ancestor']
bID_Cluster_10232	BA_2338	>gi|30262345|ref|NP_844722.1| hypothetical protein BA_2338 [Bacillus anthracis str. Ames]
bID_Cluster_10232	BAA_2398	>gi|229601011|ref|YP_002866678.1| hypothetical protein BAA_2398 [Bacillus anthracis str. A0248]
bID_Cluster_10232	BALH_2081	>gi|118477744|ref|YP_894895.1| hypothetical protein BALH_2081 [Bacillus thuringiensis str. Al Hakam]
bID_Cluster_10232	BAMEG_2260	>gi|227814849|ref|YP_002814858.1| hypothetical protein BAMEG_2260 [Bacillus anthracis str. CDC 684]
bID_Cluster_10232	BAS2180	>gi|49185189|ref|YP_028441.1| hypothetical protein BAS2180 [Bacillus anthracis str. Sterne]
bID_Cluster_10232	BC2274	>gi|30020406|ref|NP_832037.1| hypothetical protein BC2274 [Bacillus cereus ATCC 14579]
bID_Cluster_10232	BCA_2405	>gi|225864301|ref|YP_002749679.1| hypothetical protein BCA_2405 [Bacillus cereus 03BB102]
bID_Cluster_10232	BCAH820_2359	>gi|218903475|ref|YP_002451309.1| hypothetical protein BCAH820_2359 [Bacillus cereus AH820]
bID_Cluster_10232	BCB4264_A2303	>gi|218234142|ref|YP_002367020.1| hypothetical protein BCB4264_A2303 [Bacillus cereus B4264]
bID_Cluster_10232	BMB171_C2047	>gi|296502880|ref|YP_003664580.1| hypothetical protein BMB171_C2047 [Bacillus thuringiensis BMB171]
bID_Cluster_10232	BT9727_2117	>gi|49477624|ref|YP_036444.1| hypothetical protein BT9727_2117 [Bacillus thuringiensis serovar konkukian str. 97-27]
bID_Cluster_10232	GBAA_2338	>gi|47527634|ref|YP_018983.1| hypothetical protein GBAA_2338 [Bacillus anthracis str. 'Ames Ancestor']
bID_Cluster_10233	BA_5621	>gi|30265395|ref|NP_847772.1| MerR family transcriptional regulator BA_5621 [Bacillus anthracis str. Ames]
bID_Cluster_10233	BAA_5646	>gi|229601216|ref|YP_002869586.1| transcriptional regulator, MerR family BAA_5646 [Bacillus anthracis str. A0248]
bID_Cluster_10233	BACI_c53670	>gi|301056840|ref|YP_003795051.1| putative MerR family transcriptional regulator BACI_c53670 [Bacillus anthracis CI]
bID_Cluster_10233	BALH_4869	>gi|118480403|ref|YP_897554.1| MerR family transcriptional regulator BALH_4869 [Bacillus thuringiensis str. Al Hakam]
bID_Cluster_10233	BAMEG_5664	>gi|227818138|ref|YP_002818147.1| transcriptional regulator, MerR family BAMEG_5664 [Bacillus anthracis str. CDC 684]
bID_Cluster_10233	BAS5221	>gi|49188207|ref|YP_031460.1| MerR family transcriptional regulator BAS5221 [Bacillus anthracis str. Sterne]
bID_Cluster_10233	BC5373	>gi|30023403|ref|NP_835034.1| MerR family transcriptional regulator BC5373 [Bacillus cereus ATCC 14579]
bID_Cluster_10233	BCA_5522	>gi|225867354|ref|YP_002752732.1| transcriptional regulator, MerR family BCA_5522 [Bacillus cereus 03BB102]
bID_Cluster_10233	BCAH187_A5550	>gi|217962861|ref|YP_002341439.1| transcriptional regulator, MerR family BCAH187_A5550 [Bacillus cereus AH187]
bID_Cluster_10233	BCAH820_5464	>gi|218906550|ref|YP_002454384.1| transcriptional regulator, MerR family BCAH820_5464 [Bacillus cereus AH820]
bID_Cluster_10233	BCB4264_A5494	>gi|218231433|ref|YP_002370148.1| transcriptional regulator, MerR family BCB4264_A5494 [Bacillus cereus B4264]
bID_Cluster_10233	BCE_5502	>gi|42784547|ref|NP_981794.1| MerR family transcriptional regulator BCE_5502 [Bacillus cereus ATCC 10987]
bID_Cluster_10233	BcerKBAB4_5166	>gi|163943055|ref|YP_001647939.1| MerR family transcriptional regulator BcerKBAB4_5166 [Bacillus weihenstephanensis KBAB4]
bID_Cluster_10233	BCG9842_B5456	>gi|218900499|ref|YP_002448910.1| transcriptional regulator, MerR family BCG9842_B5456 [Bacillus cereus G9842]
bID_Cluster_10233	BCQ_5212	>gi|222098843|ref|YP_002532901.1| transcriptional regulator, MerR family BCQ_5212 [Bacillus cereus Q1]
bID_Cluster_10233	BCZK5069	>gi|52140193|ref|YP_086639.1| MerR family transcriptional regulator BCZK5069 [Bacillus cereus E33L]
bID_Cluster_10233	BMB171_C4967	>gi|296505795|ref|YP_003667495.1| MerR family transcriptional regulator BMB171_C4967 [Bacillus thuringiensis BMB171]
bID_Cluster_10233	BT9727_5053	>gi|49480430|ref|YP_039363.1| MerR family transcriptional regulator BT9727_5053 [Bacillus thuringiensis serovar konkukian str. 97-27]
bID_Cluster_10233	GBAA_5621	>gi|47530944|ref|YP_022293.1| MerR family transcriptional regulator GBAA_5621 [Bacillus anthracis str. 'Ames Ancestor']
bID_Cluster_10234	BMB171_C5040	>gi|296505867|ref|YP_003667567.1| nitric oxide synthase BMB171_C5040 [Bacillus thuringiensis BMB171]
bID_Cluster_10235	BAA_0020	>gi|229601628|ref|YP_002864669.1| hypothetical protein BAA_0020 [Bacillus anthracis str. A0248]
bID_Cluster_10235	BAMEG_0020	>gi|227812691|ref|YP_002812700.1| hypothetical protein BAMEG_0020 [Bacillus anthracis str. CDC 684]
bID_Cluster_10235	BCA_0020	>gi|225862070|ref|YP_002747448.1| hypothetical protein BCA_0020 [Bacillus cereus 03BB102]
bID_Cluster_10235	BCAH187_A0020	>gi|217957594|ref|YP_002336136.1| hypothetical protein BCAH187_A0020 [Bacillus cereus AH187]
bID_Cluster_10235	BCAH820_0018	>gi|218901219|ref|YP_002449053.1| hypothetical protein BCAH820_0018 [Bacillus cereus AH820]
bID_Cluster_10235	BCB4264_A0018	>gi|218230771|ref|YP_002364868.1| hypothetical protein BCB4264_A0018 [Bacillus cereus B4264]
bID_Cluster_10235	BcerKBAB4_0013	>gi|163938026|ref|YP_001642910.1| group-specific protein BcerKBAB4_0013 [Bacillus weihenstephanensis KBAB4]
bID_Cluster_10235	BCG9842_B5300	>gi|218895154|ref|YP_002443565.1| hypothetical protein BCG9842_B5300 [Bacillus cereus G9842]
bID_Cluster_10235	BMB171_C0013	>gi|296500851|ref|YP_003662551.1| hypothetical protein BMB171_C0013 [Bacillus thuringiensis BMB171]
bID_Cluster_10236	BcerKBAB4_1379	>gi|163939370|ref|YP_001644254.1| hypothetical protein BcerKBAB4_1379 [Bacillus weihenstephanensis KBAB4]
bID_Cluster_10237	BcerKBAB4_1944	>gi|163939919|ref|YP_001644803.1| GCN5-related N-acetyltransferase BcerKBAB4_1944 [Bacillus weihenstephanensis KBAB4]
bID_Cluster_10238	BA_3393	>gi|30263302|ref|NP_845679.1| hypothetical protein BA_3393 [Bacillus anthracis str. Ames]
bID_Cluster_10238	BAA_3427	>gi|229600683|ref|YP_002867561.1| hypothetical protein BAA_3427 [Bacillus anthracis str. A0248]
bID_Cluster_10238	BACI_c32900	>gi|301054834|ref|YP_003793045.1| hypothetical protein BACI_c32900 [Bacillus anthracis CI]
bID_Cluster_10238	BALH_3018	>gi|118478637|ref|YP_895788.1| hypothetical protein BALH_3018 [Bacillus thuringiensis str. Al Hakam]
bID_Cluster_10238	BAMEG_1233	>gi|227813828|ref|YP_002813837.1| hypothetical protein BAMEG_1233 [Bacillus anthracis str. CDC 684]
bID_Cluster_10238	BAS3146	>gi|49186151|ref|YP_029403.1| hypothetical protein BAS3146 [Bacillus anthracis str. Sterne]
bID_Cluster_10238	BCA_3430	>gi|225865320|ref|YP_002750698.1| hypothetical protein BCA_3430 [Bacillus cereus 03BB102]
bID_Cluster_10238	BCAH820_3368	>gi|218904484|ref|YP_002452318.1| hypothetical protein BCAH820_3368 [Bacillus cereus AH820]
bID_Cluster_10238	BT9727_3133	>gi|49478191|ref|YP_037456.1| hypothetical protein BT9727_3133 [Bacillus thuringiensis serovar konkukian str. 97-27]
bID_Cluster_10238	GBAA_3393	>gi|47778151|ref|YP_020025.2| hypothetical protein GBAA_3393 [Bacillus anthracis str. 'Ames Ancestor']
bID_Cluster_10239	BA_3613	>gi|30263506|ref|NP_845883.1| hypothetical protein BA_3613 [Bacillus anthracis str. Ames]
bID_Cluster_10239	BAA_3642	>gi|229603625|ref|YP_002867752.1| hypothetical protein BAA_3642 [Bacillus anthracis str. A0248]
bID_Cluster_10239	BACI_c35020	>gi|301055044|ref|YP_003793255.1| membrane protein BACI_c35020 [Bacillus anthracis CI]
bID_Cluster_10239	BALH_3199	>gi|118478805|ref|YP_895956.1| hypothetical protein BALH_3199 [Bacillus thuringiensis str. Al Hakam]
bID_Cluster_10239	BAMEG_1017	>gi|227813613|ref|YP_002813622.1| hypothetical protein BAMEG_1017 [Bacillus anthracis str. CDC 684]
bID_Cluster_10239	BAS3352	>gi|49186357|ref|YP_029609.1| hypothetical protein BAS3352 [Bacillus anthracis str. Sterne]
bID_Cluster_10239	BC3558	>gi|30021660|ref|NP_833291.1| integral membrane protein BC3558 [Bacillus cereus ATCC 14579]
bID_Cluster_10239	BCA_3652	>gi|225865540|ref|YP_002750918.1| hypothetical protein BCA_3652 [Bacillus cereus 03BB102]
bID_Cluster_10239	BCAH187_A3583	>gi|217960958|ref|YP_002339526.1| hypothetical protein BCAH187_A3583 [Bacillus cereus AH187]
bID_Cluster_10239	BCAH820_3566	>gi|218904682|ref|YP_002452516.1| hypothetical protein BCAH820_3566 [Bacillus cereus AH820]
bID_Cluster_10239	BCB4264_A3666	>gi|218232000|ref|YP_002368370.1| hypothetical protein BCB4264_A3666 [Bacillus cereus B4264]
bID_Cluster_10239	BCE_3573	>gi|42782623|ref|NP_979870.1| hypothetical protein BCE_3573 [Bacillus cereus ATCC 10987]
bID_Cluster_10239	BcerKBAB4_3261	>gi|163941181|ref|YP_001646065.1| acid phosphatase/vanadium-dependent haloperoxidase related BcerKBAB4_3261 [Bacillus weihenstephanensis KBAB4]
bID_Cluster_10239	BCG9842_B1651	>gi|218898649|ref|YP_002447060.1| hypothetical protein BCG9842_B1651 [Bacillus cereus G9842]
bID_Cluster_10239	BCQ_3352	>gi|222097012|ref|YP_002531069.1| hypothetical protein BCQ_3352 [Bacillus cereus Q1]
bID_Cluster_10239	BCZK3266	>gi|52141977|ref|YP_084852.1| hypothetical protein BCZK3266 [Bacillus cereus E33L]
bID_Cluster_10239	BMB171_C3234	>gi|296504064|ref|YP_003665764.1| integral membrane protein BMB171_C3234 [Bacillus thuringiensis BMB171]
bID_Cluster_10239	BT9727_3316	>gi|49479475|ref|YP_037638.1| hypothetical protein BT9727_3316 [Bacillus thuringiensis serovar konkukian str. 97-27]
bID_Cluster_10239	GBAA_3613	>gi|47778186|ref|YP_020248.2| hypothetical protein GBAA_3613 [Bacillus anthracis str. 'Ames Ancestor']
bID_Cluster_10240	BA_3768	>gi|30263649|ref|NP_846026.1| prophage LambdaBa01, holin, putative BA_3768 [Bacillus anthracis str. Ames]
bID_Cluster_10240	BA_4074	>gi|30263936|ref|NP_846313.1| prophage LambdaBa02, holin, putative BA_4074 [Bacillus anthracis str. Ames]
bID_Cluster_10240	BAA_3793	>gi|229604854|ref|YP_002867890.1| putative prophage LambdaBa01, holin BAA_3793 [Bacillus anthracis str. A0248]
bID_Cluster_10240	BAA_4099	>gi|229603056|ref|YP_002868170.1| putative prophage LambdaBa02, holin BAA_4099 [Bacillus anthracis str. A0248]
bID_Cluster_10240	BAMEG_0554	>gi|227813156|ref|YP_002813165.1| putative prophage LambdaBa02, holin BAMEG_0554 [Bacillus anthracis str. CDC 684]
bID_Cluster_10240	BAMEG_0867	>gi|227813463|ref|YP_002813472.1| putative prophage LambdaBa01, holin BAMEG_0867 [Bacillus anthracis str. CDC 684]
bID_Cluster_10240	BAS3491	>gi|49186494|ref|YP_029746.1| prophage LambdaBa01, holin, putative BAS3491 [Bacillus anthracis str. Sterne]
bID_Cluster_10240	BAS3785	>gi|49186784|ref|YP_030036.1| prophage LambdaBa02, holin, putative BAS3785 [Bacillus anthracis str. Sterne]
bID_Cluster_10240	BC2599	>gi|30020726|ref|NP_832357.1| holin BC2599 [Bacillus cereus ATCC 14579]
bID_Cluster_10240	BcerKBAB4_3413	>gi|163941330|ref|YP_001646214.1| toxin secretion/phage lysis holin BcerKBAB4_3413 [Bacillus weihenstephanensis KBAB4]
bID_Cluster_10240	BcerKBAB4_3577	>gi|163941492|ref|YP_001646376.1| toxin secretion/phage lysis holin BcerKBAB4_3577 [Bacillus weihenstephanensis KBAB4]
bID_Cluster_10240	BCG9842_B2685	>gi|218897622|ref|YP_002446033.1| putative prophage LambdaBa02, holin BCG9842_B2685 [Bacillus cereus G9842]
bID_Cluster_10240	BMB171_C2352	>gi|296503184|ref|YP_003664884.1| hypothetical protein BMB171_C2352 [Bacillus thuringiensis BMB171]
bID_Cluster_10240	GBAA_3768	>gi|47529055|ref|YP_020404.1| prophage lambdaba01, holin GBAA_3768 [Bacillus anthracis str. 'Ames Ancestor']
bID_Cluster_10240	GBAA_4074	>gi|47529368|ref|YP_020717.1| prophage lambdaba02, holin GBAA_4074 [Bacillus anthracis str. 'Ames Ancestor']
bID_Cluster_10241	BA_3793	>gi|30263671|ref|NP_846048.1| hypothetical protein BA_3793 [Bacillus anthracis str. Ames]
bID_Cluster_10241	BAA_3817	>gi|229603466|ref|YP_002867908.1| hypothetical protein BAA_3817 [Bacillus anthracis str. A0248]
bID_Cluster_10241	BAMEG_0841	>gi|227813438|ref|YP_002813447.1| hypothetical protein BAMEG_0841 [Bacillus anthracis str. CDC 684]
bID_Cluster_10241	BAS3514	>gi|49186516|ref|YP_029768.1| hypothetical protein BAS3514 [Bacillus anthracis str. Sterne]
bID_Cluster_10241	GBAA_3793	>gi|47529079|ref|YP_020428.1| hypothetical protein GBAA_3793 [Bacillus anthracis str. 'Ames Ancestor']
bID_Cluster_10242	BAA_3940	>gi|229602786|ref|YP_002868021.1| recA protein, group I intron-containing BAA_3940 [Bacillus anthracis str. A0248]
bID_Cluster_10242	BACI_c37290	>gi|301055269|ref|YP_003793480.1| RecA protein, C-terminal region BACI_c37290 [Bacillus anthracis CI]
bID_Cluster_10242	BAMEG_0716	>gi|227813313|ref|YP_002813322.1| recA protein, group I intron-containing BAMEG_0716 [Bacillus anthracis str. CDC 684]
bID_Cluster_10242	BCAH187_A3826	>gi|217961200|ref|YP_002339768.1| recA protein, group I intron-containing BCAH187_A3826 [Bacillus cereus AH187]
bID_Cluster_10242	BCAH820_3791	>gi|218904907|ref|YP_002452741.1| recA protein, group I intron-containing BCAH820_3791 [Bacillus cereus AH820]
bID_Cluster_10242	BCQ_3565	>gi|222097225|ref|YP_002531282.1| recA protein (recombinase A), C-terminal region BCQ_3565 [Bacillus cereus Q1]
bID_Cluster_10242	BCZK3538	>gi|52141709|ref|YP_085120.1| recA protein (recombinase A), C-terminal region BCZK3538 [Bacillus cereus E33L]
bID_Cluster_10242	BT9727_3520	>gi|49478369|ref|YP_037840.1| recA protein (recombinase A), C-terminal region BT9727_3520 [Bacillus thuringiensis serovar konkukian str. 97-27]
bID_Cluster_10243	BA_4872	>gi|30264696|ref|NP_847073.1| hypothetical protein BA_4872 [Bacillus anthracis str. Ames]
bID_Cluster_10243	BAA_4883	>gi|229601885|ref|YP_002868905.1| hypothetical protein BAA_4883 [Bacillus anthracis str. A0248]
bID_Cluster_10243	BACI_c46190	>gi|301056131|ref|YP_003794342.1| hypothetical protein BACI_c46190 [Bacillus anthracis CI]
bID_Cluster_10243	BAMEG_4904	>gi|227817412|ref|YP_002817421.1| hypothetical protein BAMEG_4904 [Bacillus anthracis str. CDC 684]
bID_Cluster_10243	BAS4520	>gi|49187514|ref|YP_030767.1| hypothetical protein BAS4520 [Bacillus anthracis str. Sterne]
bID_Cluster_10243	BCA_4738	>gi|225866604|ref|YP_002751982.1| hypothetical protein BCA_4738 [Bacillus cereus 03BB102]
bID_Cluster_10243	BcerKBAB4_4452	>gi|163942354|ref|YP_001647238.1| hypothetical protein BcerKBAB4_4452 [Bacillus weihenstephanensis KBAB4]
bID_Cluster_10243	BCZK4367	>gi|52140884|ref|YP_085945.1| group-specific protein BCZK4367 [Bacillus cereus E33L]
bID_Cluster_10243	GBAA_4872	>gi|47530165|ref|YP_021514.1| hypothetical protein GBAA_4872 [Bacillus anthracis str. 'Ames Ancestor']
bID_Cluster_10244	BA_1006	>gi|30261130|ref|NP_843507.1| hypothetical protein BA_1006 [Bacillus anthracis str. Ames]
bID_Cluster_10244	BAA_1100	>gi|229603892|ref|YP_002865561.1| hypothetical protein BAA_1100 [Bacillus anthracis str. A0248]
bID_Cluster_10244	BACI_c10420	>gi|301052651|ref|YP_003790862.1| hypothetical protein BACI_c10420 [Bacillus anthracis CI]
bID_Cluster_10244	BAMEG_3565	>gi|227816138|ref|YP_002816147.1| hypothetical protein BAMEG_3565 [Bacillus anthracis str. CDC 684]
bID_Cluster_10244	BAS0940	>gi|49183962|ref|YP_027215.1| hypothetical protein BAS0940 [Bacillus anthracis str. Sterne]
bID_Cluster_10244	BC1017	>gi|30019172|ref|NP_830803.1| hypothetical protein BC1017 [Bacillus cereus ATCC 14579]
bID_Cluster_10244	BCA_1044	>gi|225862955|ref|YP_002748333.1| hypothetical protein BCA_1044 [Bacillus cereus 03BB102]
bID_Cluster_10244	BCAH187_A1176	>gi|217958598|ref|YP_002337146.1| hypothetical protein BCAH187_A1176 [Bacillus cereus AH187]
bID_Cluster_10244	BCAH820_1082	>gi|218902200|ref|YP_002450034.1| hypothetical protein BCAH820_1082 [Bacillus cereus AH820]
bID_Cluster_10244	BCB4264_A1048	>gi|218232580|ref|YP_002365781.1| hypothetical protein BCB4264_A1048 [Bacillus cereus B4264]
bID_Cluster_10244	BCE_1107	>gi|42780182|ref|NP_977429.1| hypothetical protein BCE_1107 [Bacillus cereus ATCC 10987]
bID_Cluster_10244	BcerKBAB4_0923	>gi|163938920|ref|YP_001643804.1| hypothetical protein BcerKBAB4_0923 [Bacillus weihenstephanensis KBAB4]
bID_Cluster_10244	BCG9842_B4253	>gi|218896072|ref|YP_002444483.1| hypothetical protein BCG9842_B4253 [Bacillus cereus G9842]
bID_Cluster_10244	BCQ_1084	>gi|222094746|ref|YP_002528806.1| hypothetical protein BCQ_1084 [Bacillus cereus Q1]
bID_Cluster_10244	BCZK0914	>gi|52144309|ref|YP_082518.1| hypothetical protein BCZK0914 [Bacillus cereus E33L]
bID_Cluster_10244	BMB171_C0891	>gi|296501728|ref|YP_003663428.1| hypothetical protein BMB171_C0891 [Bacillus thuringiensis BMB171]
bID_Cluster_10244	BT9727_0929	>gi|49479812|ref|YP_035268.1| hypothetical protein BT9727_0929 [Bacillus thuringiensis serovar konkukian str. 97-27]
bID_Cluster_10244	GBAA_1006	>gi|47526285|ref|YP_017634.1| hypothetical protein GBAA_1006 [Bacillus anthracis str. 'Ames Ancestor']
bID_Cluster_10245	BA_3234	>gi|30263162|ref|NP_845539.1| putative lipoprotein BA_3234 [Bacillus anthracis str. Ames]
bID_Cluster_10245	BAA_3280	>gi|229601087|ref|YP_002867429.1| putative lipoprotein BAA_3280 [Bacillus anthracis str. A0248]
bID_Cluster_10245	BACI_c31760	>gi|301054721|ref|YP_003792932.1| hypothetical protein BACI_c31760 [Bacillus anthracis CI]
bID_Cluster_10245	BAMEG_1381	>gi|227813975|ref|YP_002813984.1| putative lipoprotein BAMEG_1381 [Bacillus anthracis str. CDC 684]
bID_Cluster_10245	BCA_3261	>gi|225865152|ref|YP_002750530.1| putative lipoprotein BCA_3261 [Bacillus cereus 03BB102]
bID_Cluster_10245	BCAH820_3239	>gi|218904355|ref|YP_002452189.1| putative lipoprotein BCAH820_3239 [Bacillus cereus AH820]
bID_Cluster_10245	BCZK2929	>gi|52142308|ref|YP_084515.1| hypothetical protein BCZK2929 [Bacillus cereus E33L]
bID_Cluster_10245	BT9727_2991	>gi|49478080|ref|YP_037313.1| hypothetical protein BT9727_2991 [Bacillus thuringiensis serovar konkukian str. 97-27]
bID_Cluster_10245	GBAA_3234	>gi|47778136|ref|YP_019872.2| putative lipoprotein GBAA_3234 [Bacillus anthracis str. 'Ames Ancestor']
bID_Cluster_10246	BAMEG_1543	>gi|227814135|ref|YP_002814144.1| hypothetical protein BAMEG_1543 [Bacillus anthracis str. CDC 684]
bID_Cluster_10247	BACI_c08300	>gi|301052442|ref|YP_003790653.1| phage holin BACI_c08300 [Bacillus anthracis CI]
bID_Cluster_10248	BA_0936	>gi|30261065|ref|NP_843442.1| putative lipoprotein BA_0936 [Bacillus anthracis str. Ames]
bID_Cluster_10248	BAA_1037	>gi|229602444|ref|YP_002865498.1| putative lipoprotein BAA_1037 [Bacillus anthracis str. A0248]
bID_Cluster_10248	BACI_c09710	>gi|301052581|ref|YP_003790792.1| lipoprotein BACI_c09710 [Bacillus anthracis CI]
bID_Cluster_10248	BAMEG_3630	>gi|227816203|ref|YP_002816212.1| putative lipoprotein BAMEG_3630 [Bacillus anthracis str. CDC 684]
bID_Cluster_10248	BAS0882	>gi|49183906|ref|YP_027158.1| putative lipoprotein BAS0882 [Bacillus anthracis str. Sterne]
bID_Cluster_10248	GBAA_0936	>gi|47526221|ref|YP_017571.1| putative lipoprotein GBAA_0936 [Bacillus anthracis str. 'Ames Ancestor']
bID_Cluster_10249	BACI_c23500	>gi|301053920|ref|YP_003792131.1| hypothetical protein BACI_c23500 [Bacillus anthracis CI]
bID_Cluster_10249	BC2334	>gi|30020466|ref|NP_832097.1| hypothetical protein BC2334 [Bacillus cereus ATCC 14579]
bID_Cluster_10249	BCAH820_2418	>gi|218903534|ref|YP_002451368.1| hypothetical Membrane Spanning Protein BCAH820_2418 [Bacillus cereus AH820]
bID_Cluster_10249	BCB4264_A2367	>gi|218232127|ref|YP_002367083.1| hypothetical Membrane Spanning Protein BCB4264_A2367 [Bacillus cereus B4264]
bID_Cluster_10249	BcerKBAB4_2211	>gi|163940175|ref|YP_001645059.1| hypothetical protein BcerKBAB4_2211 [Bacillus weihenstephanensis KBAB4]
bID_Cluster_10249	BCG9842_B2965	>gi|218897344|ref|YP_002445755.1| hypothetical Membrane Spanning Protein BCG9842_B2965 [Bacillus cereus G9842]
bID_Cluster_10249	BMB171_C2101	>gi|296502934|ref|YP_003664634.1| hypothetical protein BMB171_C2101 [Bacillus thuringiensis BMB171]
bID_Cluster_1025	BCZK1718	>gi|52143509|ref|YP_083313.1| multidrug ABC transporter, ATP-binding protein BCZK1718 [Bacillus cereus E33L]
bID_Cluster_10250	BACI_c31300	>gi|301054677|ref|YP_003792888.1| MoxR-like ATPase BACI_c31300 [Bacillus anthracis CI]
bID_Cluster_10251	BACI_c32490	>gi|301054794|ref|YP_003793005.1| putative MarR family transcriptional regulator BACI_c32490 [Bacillus anthracis CI]
bID_Cluster_10252	BA_4298	>gi|30264154|ref|NP_846531.1| GntR family transcriptional regulator BA_4298 [Bacillus anthracis str. Ames]
bID_Cluster_10252	BAA_4320	>gi|229602570|ref|YP_002868378.1| transcriptional regulator, GntR family BAA_4320 [Bacillus anthracis str. A0248]
bID_Cluster_10252	BACI_c40440	>gi|301055573|ref|YP_003793784.1| GntR family transcriptional regulator BACI_c40440 [Bacillus anthracis CI]
bID_Cluster_10252	BAMEG_4338	>gi|227816856|ref|YP_002816865.1| transcriptional regulator, GntR family BAMEG_4338 [Bacillus anthracis str. CDC 684]
bID_Cluster_10252	BAS3987	>gi|49186985|ref|YP_030237.1| GntR family transcriptional regulator BAS3987 [Bacillus anthracis str. Sterne]
bID_Cluster_10252	BC4076	>gi|30022163|ref|NP_833794.1| acetoin transport repressor BC4076 [Bacillus cereus ATCC 14579]
bID_Cluster_10252	BCA_4189	>gi|225866063|ref|YP_002751441.1| transcriptional regulator, GntR family BCA_4189 [Bacillus cereus 03BB102]
bID_Cluster_10252	BCAH187_A4209	>gi|217961570|ref|YP_002340140.1| transcriptional regulator, GntR family BCAH187_A4209 [Bacillus cereus AH187]
bID_Cluster_10252	BCAH820_4098	>gi|218905214|ref|YP_002453048.1| transcriptional regulator, GntR family BCAH820_4098 [Bacillus cereus AH820]
bID_Cluster_10252	BCB4264_A4186	>gi|218231377|ref|YP_002368881.1| transcriptional regulator, GntR family BCB4264_A4186 [Bacillus cereus B4264]
bID_Cluster_10252	BCE_4146	>gi|42783192|ref|NP_980439.1| GntR family transcriptional regulator BCE_4146 [Bacillus cereus ATCC 10987]
bID_Cluster_10252	BcerKBAB4_3907	>gi|163941819|ref|YP_001646703.1| GntR family transcriptional regulator BcerKBAB4_3907 [Bacillus weihenstephanensis KBAB4]
bID_Cluster_10252	BCG9842_B1052	>gi|218899238|ref|YP_002447649.1| transcriptional regulator, GntR family BCG9842_B1052 [Bacillus cereus G9842]
bID_Cluster_10252	BCQ_3867	>gi|222097527|ref|YP_002531584.1| Acetoin transport repressor BCQ_3867 [Bacillus cereus Q1]
bID_Cluster_10252	BCZK3833	>gi|52141415|ref|YP_085413.1| GntR family transcriptional regulator BCZK3833 [Bacillus cereus E33L]
bID_Cluster_10252	BT9727_3817	>gi|49478520|ref|YP_038136.1| GntR family transcriptional regulator BT9727_3817 [Bacillus thuringiensis serovar konkukian str. 97-27]
bID_Cluster_10252	GBAA_4298	>gi|47529593|ref|YP_020942.1| GntR family transcriptional regulator GBAA_4298 [Bacillus anthracis str. 'Ames Ancestor']
bID_Cluster_10253	BCA_3849	>gi|225865733|ref|YP_002751111.1| group-specific protein BCA_3849 [Bacillus cereus 03BB102]
bID_Cluster_10253	BCE_3784	>gi|42782834|ref|NP_980081.1| hypothetical protein BCE_3784 [Bacillus cereus ATCC 10987]
bID_Cluster_10254	BCAH187_A1110	>gi|217958531|ref|YP_002337079.1| hypothetical protein BCAH187_A1110 [Bacillus cereus AH187]
bID_Cluster_10255	BCE_2980	>gi|42782036|ref|NP_979283.1| hypothetical protein BCE_2980 [Bacillus cereus ATCC 10987]
bID_Cluster_10255	BCQ_2772	>gi|222096432|ref|YP_002530489.1| hypothetical protein BCQ_2772 [Bacillus cereus Q1]
bID_Cluster_10256	BC1876	>gi|30020018|ref|NP_831649.1| Phage protein BC1876 [Bacillus cereus ATCC 14579]
bID_Cluster_10257	BC5075	>gi|30023112|ref|NP_834743.1| 50S ribosomal protein L11 BC5075 [Bacillus cereus ATCC 14579]
bID_Cluster_10257	BC5078	>gi|30023115|ref|NP_834746.1| 50S ribosomal protein L11 BC5078 [Bacillus cereus ATCC 14579]
bID_Cluster_10258	BC5115	>gi|30023152|ref|NP_834783.1| transposase BC5115 [Bacillus cereus ATCC 14579]
bID_Cluster_10258	BC5127	>gi|30023164|ref|NP_834795.1| transposase BC5127 [Bacillus cereus ATCC 14579]
bID_Cluster_10259	BCB4264_A3167	>gi|218234841|ref|YP_002367874.1| transcriptional regulator, putative BCB4264_A3167 [Bacillus cereus B4264]
bID_Cluster_1026	BACI_c12260	>gi|301052832|ref|YP_003791043.1| oligopeptide ABC transporter oligopeptide-binding protein BACI_c12260 [Bacillus anthracis CI]
bID_Cluster_1026	BALH_1048	>gi|118476766|ref|YP_893917.1| oligopeptide transporter, periplasmic-binding protein BALH_1048 [Bacillus thuringiensis str. Al Hakam]
bID_Cluster_1026	BC1185	>gi|30019339|ref|NP_830970.1| oligopeptide-binding protein oppA BC1185 [Bacillus cereus ATCC 14579]
bID_Cluster_1026	BCA_1229	>gi|225863140|ref|YP_002748518.1| oligopeptide transporter, periplasmic-binding protein BCA_1229 [Bacillus cereus 03BB102]
bID_Cluster_1026	BCAH187_A1344	>gi|217958766|ref|YP_002337314.1| oligopeptide ABC transporter, oligopeptide-binding protein BCAH187_A1344 [Bacillus cereus AH187]
bID_Cluster_1026	BCB4264_A1240	>gi|218231713|ref|YP_002365973.1| oligopeptide-binding protein OppA BCB4264_A1240 [Bacillus cereus B4264]
bID_Cluster_1026	BCE_1306	>gi|42780380|ref|NP_977627.1| oligopeptide ABC transporter, oligopeptide-binding protein BCE_1306 [Bacillus cereus ATCC 10987]
bID_Cluster_1026	BcerKBAB4_1095	>gi|163939088|ref|YP_001643972.1| extracellular solute-binding protein BcerKBAB4_1095 [Bacillus weihenstephanensis KBAB4]
bID_Cluster_1026	BCG9842_B4102	>gi|218896223|ref|YP_002444634.1| oligopeptide ABC transporter, oligopeptide-binding protein BCG9842_B4102 [Bacillus cereus G9842]
bID_Cluster_1026	BCQ_1252	>gi|222094914|ref|YP_002528974.1| oligopeptide ABC transporter, oligopeptide-binding protein BCQ_1252 [Bacillus cereus Q1]
bID_Cluster_1026	BCZK1083	>gi|52144145|ref|YP_082684.1| oligopeptide ABC transporter, oligopeptide-binding protein BCZK1083 [Bacillus cereus E33L]
bID_Cluster_1026	BMB171_C1045	>gi|296501881|ref|YP_003663581.1| oligopeptide-binding protein OppA BMB171_C1045 [Bacillus thuringiensis BMB171]
bID_Cluster_1026	BT9727_1089	>gi|49477123|ref|YP_035426.1| oligopeptide ABC transporter, oligopeptide-binding protein BT9727_1089 [Bacillus thuringiensis serovar konkukian str. 97-27]
bID_Cluster_10266	BCG9842_B2293	>gi|218898013|ref|YP_002446424.1| hypothetical protein BCG9842_B2293 [Bacillus cereus G9842]
bID_Cluster_10267	BA_0090	>gi|30260281|ref|NP_842658.1| hypothetical protein BA_0090 [Bacillus anthracis str. Ames]
bID_Cluster_10267	BAA_0106	>gi|229602972|ref|YP_002864742.1| hypothetical protein BAA_0106 [Bacillus anthracis str. A0248]
bID_Cluster_10267	BACI_c01170	>gi|301051828|ref|YP_003790039.1| ribonuclease III family protein BACI_c01170 [Bacillus anthracis CI]
bID_Cluster_10267	BALH_0090	>gi|118475861|ref|YP_893012.1| hypothetical protein BALH_0090 [Bacillus thuringiensis str. Al Hakam]
bID_Cluster_10267	BAMEG_0106	>gi|227812764|ref|YP_002812773.1| hypothetical protein BAMEG_0106 [Bacillus anthracis str. CDC 684]
bID_Cluster_10267	BAS0090	>gi|49183124|ref|YP_026376.1| hypothetical protein BAS0090 [Bacillus anthracis str. Sterne]
bID_Cluster_10267	BC0111	>gi|30018361|ref|NP_829992.1| hypothetical protein BC0111 [Bacillus cereus ATCC 14579]
bID_Cluster_10267	BCA_0119	>gi|225862143|ref|YP_002747521.1| hypothetical protein BCA_0119 [Bacillus cereus 03BB102]
bID_Cluster_10267	BCAH187_A0121	>gi|217957666|ref|YP_002336210.1| hypothetical protein BCAH187_A0121 [Bacillus cereus AH187]
bID_Cluster_10267	BCAH820_0101	>gi|218901293|ref|YP_002449127.1| hypothetical protein BCAH820_0101 [Bacillus cereus AH820]
bID_Cluster_10267	BCB4264_A0111	>gi|218234559|ref|YP_002364940.1| hypothetical protein BCB4264_A0111 [Bacillus cereus B4264]
bID_Cluster_10267	BCE_0090	>gi|42779171|ref|NP_976418.1| hypothetical protein BCE_0090 [Bacillus cereus ATCC 10987]
bID_Cluster_10267	BcerKBAB4_0085	>gi|163938098|ref|YP_001642982.1| ribonuclease III BcerKBAB4_0085 [Bacillus weihenstephanensis KBAB4]
bID_Cluster_10267	BCG9842_B5215	>gi|218895226|ref|YP_002443637.1| hypothetical protein BCG9842_B5215 [Bacillus cereus G9842]
bID_Cluster_10267	BCQ_0104	>gi|222093861|ref|YP_002527911.1| YazC BCQ_0104 [Bacillus cereus Q1]
bID_Cluster_10267	BCZK0086	>gi|52145125|ref|YP_081702.1| hypothetical protein BCZK0086 [Bacillus cereus E33L]
bID_Cluster_10267	BMB171_C0087	>gi|296500925|ref|YP_003662625.1| hypothetical protein BMB171_C0087 [Bacillus thuringiensis BMB171]
bID_Cluster_10267	BT9727_0087	>gi|49479930|ref|YP_034443.1| hypothetical protein BT9727_0087 [Bacillus thuringiensis serovar konkukian str. 97-27]
bID_Cluster_10267	GBAA_0090	>gi|47525345|ref|YP_016694.1| hypothetical protein GBAA_0090 [Bacillus anthracis str. 'Ames Ancestor']
bID_Cluster_10268	BA_1303	>gi|30261394|ref|NP_843771.1| hypothetical protein BA_1303 [Bacillus anthracis str. Ames]
bID_Cluster_10268	BAA_1371	>gi|229602300|ref|YP_002865809.1| hypothetical protein BAA_1371 [Bacillus anthracis str. A0248]
bID_Cluster_10268	BACI_c13250	>gi|301052929|ref|YP_003791140.1| histidinol dehydrogenase BACI_c13250 [Bacillus anthracis CI]
bID_Cluster_10268	BALH_1154	>gi|118476865|ref|YP_894016.1| hypothetical protein BALH_1154 [Bacillus thuringiensis str. Al Hakam]
bID_Cluster_10268	BAMEG_3293	>gi|227815868|ref|YP_002815877.1| hypothetical protein BAMEG_3293 [Bacillus anthracis str. CDC 684]
bID_Cluster_10268	BAS1205	>gi|49184223|ref|YP_027475.1| hypothetical protein BAS1205 [Bacillus anthracis str. Sterne]
bID_Cluster_10268	BC1292	>gi|30019443|ref|NP_831074.1| hypothetical protein BC1292 [Bacillus cereus ATCC 14579]
bID_Cluster_10268	BCA_1343	>gi|225863253|ref|YP_002748631.1| hypothetical protein BCA_1343 [Bacillus cereus 03BB102]
bID_Cluster_10268	BCAH187_A1445	>gi|217958866|ref|YP_002337414.1| hypothetical protein BCAH187_A1445 [Bacillus cereus AH187]
bID_Cluster_10268	BCAH820_1381	>gi|218902498|ref|YP_002450332.1| hypothetical protein BCAH820_1381 [Bacillus cereus AH820]
bID_Cluster_10268	BCB4264_A1343	>gi|218233370|ref|YP_002366074.1| hypothetical protein BCB4264_A1343 [Bacillus cereus B4264]
bID_Cluster_10268	BCE_1404	>gi|42780478|ref|NP_977725.1| hypothetical protein BCE_1404 [Bacillus cereus ATCC 10987]
bID_Cluster_10268	BcerKBAB4_1207	>gi|163939198|ref|YP_001644082.1| hypothetical protein BcerKBAB4_1207 [Bacillus weihenstephanensis KBAB4]
bID_Cluster_10268	BCG9842_B4001	>gi|218896323|ref|YP_002444734.1| hypothetical protein BCG9842_B4001 [Bacillus cereus G9842]
bID_Cluster_10268	BCQ_1365	>gi|222095025|ref|YP_002529085.1| hypothetical protein BCQ_1365 [Bacillus cereus Q1]
bID_Cluster_10268	BCZK1185	>gi|52144043|ref|YP_082784.1| hypothetical protein BCZK1185 [Bacillus cereus E33L]
bID_Cluster_10268	BMB171_C1136	>gi|296501972|ref|YP_003663672.1| hypothetical protein BMB171_C1136 [Bacillus thuringiensis BMB171]
bID_Cluster_10268	BT9727_1183	>gi|49480042|ref|YP_035518.1| hypothetical protein BT9727_1183 [Bacillus thuringiensis serovar konkukian str. 97-27]
bID_Cluster_10268	GBAA_1303	>gi|47526569|ref|YP_017918.1| hypothetical protein GBAA_1303 [Bacillus anthracis str. 'Ames Ancestor']
bID_Cluster_10269	BA_2802	>gi|30262774|ref|NP_845151.1| acetyltransferase BA_2802 [Bacillus anthracis str. Ames]
bID_Cluster_10269	BAA_2865	>gi|229604677|ref|YP_002867079.1| acetyltransferase, GNAT family BAA_2865 [Bacillus anthracis str. A0248]
bID_Cluster_10269	BACI_c27640	>gi|301054322|ref|YP_003792533.1| acetyltransferase, GNAT family BACI_c27640 [Bacillus anthracis CI]
bID_Cluster_10269	BALH_2514	>gi|118478157|ref|YP_895308.1| acetyltransferase BALH_2514 [Bacillus thuringiensis str. Al Hakam]
bID_Cluster_10269	BAMEG_1793	>gi|227814385|ref|YP_002814394.1| acetyltransferase, GNAT family BAMEG_1793 [Bacillus anthracis str. CDC 684]
bID_Cluster_10269	BAS2612	>gi|49185619|ref|YP_028871.1| acetyltransferase BAS2612 [Bacillus anthracis str. Sterne]
bID_Cluster_10269	BCA_2883	>gi|225864776|ref|YP_002750154.1| acetyltransferase, GNAT family BCA_2883 [Bacillus cereus 03BB102]
bID_Cluster_10269	BCAH187_A2852	>gi|217960242|ref|YP_002338802.1| acetyltransferase, GNAT family BCAH187_A2852 [Bacillus cereus AH187]
bID_Cluster_10269	BCAH820_2810	>gi|218903926|ref|YP_002451760.1| acetyltransferase, GNAT family BCAH820_2810 [Bacillus cereus AH820]
bID_Cluster_10269	BCB4264_A2811	>gi|218234404|ref|YP_002367519.1| acetyltransferase, gnat family BCB4264_A2811 [Bacillus cereus B4264]
bID_Cluster_10269	BCE_2832	>gi|42781889|ref|NP_979136.1| acetyltransferase BCE_2832 [Bacillus cereus ATCC 10987]
bID_Cluster_10269	BcerKBAB4_2606	>gi|163940552|ref|YP_001645436.1| GCN5-related N-acetyltransferase BcerKBAB4_2606 [Bacillus weihenstephanensis KBAB4]
bID_Cluster_10269	BCG9842_B2479	>gi|218897827|ref|YP_002446238.1| acetyltransferase, gnat family BCG9842_B2479 [Bacillus cereus G9842]
bID_Cluster_10269	BCQ_2642	>gi|222096302|ref|YP_002530359.1| acetyltransferase, GNAT family BCQ_2642 [Bacillus cereus Q1]
bID_Cluster_10269	BCZK2529	>gi|52142710|ref|YP_084118.1| acetyltransferase BCZK2529 [Bacillus cereus E33L]
bID_Cluster_10269	BMB171_C2510	>gi|296503342|ref|YP_003665042.1| ribosomal-protein-alanine acetyltransferase BMB171_C2510 [Bacillus thuringiensis BMB171]
bID_Cluster_10269	BT9727_2560	>gi|49477859|ref|YP_036886.1| acetyltransferase BT9727_2560 [Bacillus thuringiensis serovar konkukian str. 97-27]
bID_Cluster_10269	GBAA_2802	>gi|47528095|ref|YP_019444.1| acetyltransferase GBAA_2802 [Bacillus anthracis str. 'Ames Ancestor']
bID_Cluster_1027	BA_0019	>gi|30260213|ref|NP_842590.1| DNA polymerase III subunits gamma and tau BA_0019 [Bacillus anthracis str. Ames]
bID_Cluster_1027	BAA_0026	>gi|229604772|ref|YP_002864674.1| DNA polymerase III, gamma and tau subunits BAA_0026 [Bacillus anthracis str. A0248]
bID_Cluster_1027	BACI_c00260	>gi|301051759|ref|YP_003789970.1| DNA polymerase III subunits gamma and tau BACI_c00260 [Bacillus anthracis CI]
bID_Cluster_1027	BALH_0019	>gi|118475796|ref|YP_892947.1| DNA polymerase III subunits gamma and tau BALH_0019 [Bacillus thuringiensis str. Al Hakam]
bID_Cluster_1027	BAMEG_0026	>gi|227812696|ref|YP_002812705.1| DNA polymerase III, gamma and tau subunits BAMEG_0026 [Bacillus anthracis str. CDC 684]
bID_Cluster_1027	BAS0021	>gi|49183057|ref|YP_026309.1| DNA polymerase III subunits gamma and tau BAS0021 [Bacillus anthracis str. Sterne]
bID_Cluster_1027	BC0024	>gi|30018295|ref|NP_829926.1| DNA polymerase III subunits gamma and tau BC0024 [Bacillus cereus ATCC 14579]
bID_Cluster_1027	BCA_0026	>gi|225862075|ref|YP_002747453.1| DNA polymerase III, gamma and tau subunits BCA_0026 [Bacillus cereus 03BB102]
bID_Cluster_1027	BCAH187_A0026	>gi|217957599|ref|YP_002336141.1| DNA polymerase III subunits gamma and tau BCAH187_A0026 [Bacillus cereus AH187]
bID_Cluster_1027	BCAH820_0023	>gi|218901224|ref|YP_002449058.1| DNA polymerase III, gamma and tau subunits BCAH820_0023 [Bacillus cereus AH820]
bID_Cluster_1027	BCB4264_A0024	>gi|218233931|ref|YP_002364873.1| DNA polymerase III subunits gamma and tau BCB4264_A0024 [Bacillus cereus B4264]
bID_Cluster_1027	BCE_0020	>gi|42779101|ref|NP_976348.1| DNA polymerase III subunits gamma and tau BCE_0020 [Bacillus cereus ATCC 10987]
bID_Cluster_1027	BcerKBAB4_0018	>gi|163938031|ref|YP_001642915.1| DNA polymerase III subunits gamma and tau BcerKBAB4_0018 [Bacillus weihenstephanensis KBAB4]
bID_Cluster_1027	BCG9842_B5294	>gi|218895159|ref|YP_002443570.1| DNA polymerase III, gamma and tau subunits BCG9842_B5294 [Bacillus cereus G9842]
bID_Cluster_1027	BCQ_0025	>gi|222093792|ref|YP_002527840.1| dna polymerase iii, gamma and tau subunits BCQ_0025 [Bacillus cereus Q1]
bID_Cluster_1027	BCZK0019	>gi|52145193|ref|YP_081637.1| DNA polymerase III subunits gamma and tau BCZK0019 [Bacillus cereus E33L]
bID_Cluster_1027	BMB171_C0018	>gi|296500856|ref|YP_003662556.1| DNA polymerase III subunits gamma and tau BMB171_C0018 [Bacillus thuringiensis BMB171]
bID_Cluster_1027	BT9727_0019	>gi|49476694|ref|YP_034378.1| DNA polymerase III subunits gamma and tau BT9727_0019 [Bacillus thuringiensis serovar konkukian str. 97-27]
bID_Cluster_1027	GBAA_0019	>gi|47525274|ref|YP_016623.1| DNA polymerase III subunits gamma and tau GBAA_0019 [Bacillus anthracis str. 'Ames Ancestor']
bID_Cluster_10270	BcerKBAB4_1007	>gi|163939003|ref|YP_001643887.1| putative lipoprotein BcerKBAB4_1007 [Bacillus weihenstephanensis KBAB4]
bID_Cluster_10271	BcerKBAB4_2669	>gi|163940614|ref|YP_001645498.1| GCN5-related N-acetyltransferase BcerKBAB4_2669 [Bacillus weihenstephanensis KBAB4]
bID_Cluster_10272	BcerKBAB4_2737	>gi|163940682|ref|YP_001645566.1| hypothetical protein BcerKBAB4_2737 [Bacillus weihenstephanensis KBAB4]
bID_Cluster_10273	BcerKBAB4_3022	>gi|163940947|ref|YP_001645831.1| hypothetical protein BcerKBAB4_3022 [Bacillus weihenstephanensis KBAB4]
bID_Cluster_10274	BC3488	>gi|30021591|ref|NP_833222.1| phosphate-starvation-inducible protein PsiE BC3488 [Bacillus cereus ATCC 14579]
bID_Cluster_10274	BCB4264_A3496	>gi|218231766|ref|YP_002368200.1| phosphate-starvation-inducible protein PsiE BCB4264_A3496 [Bacillus cereus B4264]
bID_Cluster_10274	BcerKBAB4_3208	>gi|163941128|ref|YP_001646012.1| phosphate-starvation-inducible protein PsiE BcerKBAB4_3208 [Bacillus weihenstephanensis KBAB4]
bID_Cluster_10274	BCG9842_B1752	>gi|218898548|ref|YP_002446959.1| protein PsiE BCG9842_B1752 [Bacillus cereus G9842]
bID_Cluster_10275	BcerKBAB4_4569	>gi|163942469|ref|YP_001647353.1| GCN5-related N-acetyltransferase BcerKBAB4_4569 [Bacillus weihenstephanensis KBAB4]
bID_Cluster_10276	BA_0105	>gi|30260296|ref|NP_842673.1| 30S ribosomal protein S12 BA_0105 [Bacillus anthracis str. Ames]
bID_Cluster_10276	BAA_0121	>gi|229602334|ref|YP_002864756.1| 30S ribosomal protein S12 BAA_0121 [Bacillus anthracis str. A0248]
bID_Cluster_10276	BACI_c01320	>gi|301051842|ref|YP_003790053.1| 30S ribosomal protein S12 BACI_c01320 [Bacillus anthracis CI]
bID_Cluster_10276	BALH_0103	>gi|162382788|ref|YP_893025.2| 30S ribosomal protein S12 BALH_0103 [Bacillus thuringiensis str. Al Hakam]
bID_Cluster_10276	BAMEG_0121	>gi|227812778|ref|YP_002812787.1| 30S ribosomal protein S12 BAMEG_0121 [Bacillus anthracis str. CDC 684]
bID_Cluster_10276	BAS0105	>gi|49183139|ref|YP_026391.1| 30S ribosomal protein S12 BAS0105 [Bacillus anthracis str. Sterne]
bID_Cluster_10276	BC0125	>gi|30018375|ref|NP_830006.1| 30S ribosomal protein S12 BC0125 [Bacillus cereus ATCC 14579]
bID_Cluster_10276	BCA_0134	>gi|225862157|ref|YP_002747535.1| 30S ribosomal protein S12 BCA_0134 [Bacillus cereus 03BB102]
bID_Cluster_10276	BCAH187_A0136	>gi|217957680|ref|YP_002336224.1| 30S ribosomal protein S12 BCAH187_A0136 [Bacillus cereus AH187]
bID_Cluster_10276	BCAH820_0117	>gi|218901309|ref|YP_002449143.1| ribosomal protein S12 BCAH820_0117 [Bacillus cereus AH820]
bID_Cluster_10276	BCB4264_A0126	>gi|218231480|ref|YP_002364954.1| 30S ribosomal protein S12 BCB4264_A0126 [Bacillus cereus B4264]
bID_Cluster_10276	BCE_0105	>gi|42779186|ref|NP_976433.1| 30S ribosomal protein S12 BCE_0105 [Bacillus cereus ATCC 10987]
bID_Cluster_10276	BcerKBAB4_0100	>gi|163938113|ref|YP_001642997.1| 30S ribosomal protein S12 BcerKBAB4_0100 [Bacillus weihenstephanensis KBAB4]
bID_Cluster_10276	BCG9842_B5200	>gi|218895240|ref|YP_002443651.1| ribosomal protein S12 BCG9842_B5200 [Bacillus cereus G9842]
bID_Cluster_10276	BCQ_0118	>gi|222093875|ref|YP_002527925.1| ribosomal protein S12 (30S ribosomal protein S12) BCQ_0118 [Bacillus cereus Q1]
bID_Cluster_10276	BCZK0099	>gi|52145112|ref|YP_081716.1| 30S ribosomal protein S12 BCZK0099 [Bacillus cereus E33L]
bID_Cluster_10276	BT9727_0101	>gi|49476716|ref|YP_034457.1| 30S ribosomal protein S12 BT9727_0101 [Bacillus thuringiensis serovar konkukian str. 97-27]
bID_Cluster_10276	GBAA_0105	>gi|47525361|ref|YP_016710.1| 30S ribosomal protein S12 GBAA_0105 [Bacillus anthracis str. 'Ames Ancestor']
bID_Cluster_10277	BA_0654	>gi|30260807|ref|NP_843184.1| universal stress protein BA_0654 [Bacillus anthracis str. Ames]
bID_Cluster_10277	BAA_0737	>gi|229604725|ref|YP_002865251.1| universal stress protein family protein BAA_0737 [Bacillus anthracis str. A0248]
bID_Cluster_10277	BACI_c06650	>gi|301052306|ref|YP_003790517.1| universal stress protein BACI_c06650 [Bacillus anthracis CI]
bID_Cluster_10277	BALH_0596	>gi|118476340|ref|YP_893491.1| universal stress protein BALH_0596 [Bacillus thuringiensis str. Al Hakam]
bID_Cluster_10277	BAMEG_3933	>gi|227816476|ref|YP_002816485.1| universal stress protein family BAMEG_3933 [Bacillus anthracis str. CDC 684]
bID_Cluster_10277	BAS0622	>gi|49183647|ref|YP_026899.1| universal stress protein BAS0622 [Bacillus anthracis str. Sterne]
bID_Cluster_10277	BC0655	>gi|30018838|ref|NP_830469.1| universal stress protein BC0655 [Bacillus cereus ATCC 14579]
bID_Cluster_10277	BCA_0692	>gi|225862632|ref|YP_002748010.1| universal stress protein family BCA_0692 [Bacillus cereus 03BB102]
bID_Cluster_10277	BCAH187_A0783	>gi|217958240|ref|YP_002336786.1| universal stress protein family BCAH187_A0783 [Bacillus cereus AH187]
bID_Cluster_10277	BCAH820_0711	>gi|218901850|ref|YP_002449684.1| universal stress protein family BCAH820_0711 [Bacillus cereus AH820]
bID_Cluster_10277	BCB4264_A0690	>gi|218233366|ref|YP_002365450.1| universal stress protein family BCB4264_A0690 [Bacillus cereus B4264]
bID_Cluster_10277	BCE_0722	>gi|42779800|ref|NP_977047.1| universal stress protein BCE_0722 [Bacillus cereus ATCC 10987]
bID_Cluster_10277	BcerKBAB4_0568	>gi|163938577|ref|YP_001643461.1| UspA domain-containing protein BcerKBAB4_0568 [Bacillus weihenstephanensis KBAB4]
bID_Cluster_10277	BCG9842_B4648	>gi|218895708|ref|YP_002444119.1| universal stress protein family BCG9842_B4648 [Bacillus cereus G9842]
bID_Cluster_10277	BCQ_0722	>gi|222094408|ref|YP_002528467.1| universal stress protein BCQ_0722 [Bacillus cereus Q1]
bID_Cluster_10277	BCZK0565	>gi|52144656|ref|YP_082171.1| universal stress protein BCZK0565 [Bacillus cereus E33L]
bID_Cluster_10277	BMB171_C0574	>gi|296501412|ref|YP_003663112.1| universal stress protein BMB171_C0574 [Bacillus thuringiensis BMB171]
bID_Cluster_10277	BT9727_0566	>gi|49480231|ref|YP_034912.1| universal stress protein BT9727_0566 [Bacillus thuringiensis serovar konkukian str. 97-27]
bID_Cluster_10277	GBAA_0654	>gi|47525934|ref|YP_017283.1| universal stress protein GBAA_0654 [Bacillus anthracis str. 'Ames Ancestor']
bID_Cluster_10278	BA_1768	>gi|30261819|ref|NP_844196.1| hypothetical protein BA_1768 [Bacillus anthracis str. Ames]
bID_Cluster_10278	BAA_1841	>gi|229601358|ref|YP_002866206.1| hypothetical protein BAA_1841 [Bacillus anthracis str. A0248]
bID_Cluster_10278	BACI_c17670	>gi|301053355|ref|YP_003791566.1| hypothetical protein BACI_c17670 [Bacillus anthracis CI]
bID_Cluster_10278	BAMEG_2821	>gi|227815408|ref|YP_002815417.1| hypothetical protein BAMEG_2821 [Bacillus anthracis str. CDC 684]
bID_Cluster_10278	BAS1638	>gi|49184652|ref|YP_027904.1| hypothetical protein BAS1638 [Bacillus anthracis str. Sterne]
bID_Cluster_10278	BC1713	>gi|30019857|ref|NP_831488.1| hypothetical protein BC1713 [Bacillus cereus ATCC 14579]
bID_Cluster_10278	BCA_1779	>gi|225863677|ref|YP_002749055.1| hypothetical protein BCA_1779 [Bacillus cereus 03BB102]
bID_Cluster_10278	BCAH187_A1896	>gi|217959303|ref|YP_002337851.1| hypothetical protein BCAH187_A1896 [Bacillus cereus AH187]
bID_Cluster_10278	BCAH820_1820	>gi|218902937|ref|YP_002450771.1| hypothetical protein BCAH820_1820 [Bacillus cereus AH820]
bID_Cluster_10278	BCE_1842	>gi|42780912|ref|NP_978159.1| hypothetical protein BCE_1842 [Bacillus cereus ATCC 10987]
bID_Cluster_10278	BCZK1588	>gi|52143646|ref|YP_083182.1| group-specific protein BCZK1588 [Bacillus cereus E33L]
bID_Cluster_10278	BT9727_1618	>gi|49479720|ref|YP_035950.1| hypothetical protein BT9727_1618 [Bacillus thuringiensis serovar konkukian str. 97-27]
bID_Cluster_10278	GBAA_1768	>gi|47777963|ref|YP_022579.1| hypothetical protein GBAA_1768 [Bacillus anthracis str. 'Ames Ancestor']
bID_Cluster_10279	BA_2086	>gi|30262109|ref|NP_844486.1| acetyltransferase BA_2086 [Bacillus anthracis str. Ames]
bID_Cluster_10279	BAA_2152	>gi|229602666|ref|YP_002866470.1| acetyltransferase, GNAT family BAA_2152 [Bacillus anthracis str. A0248]
bID_Cluster_10279	BACI_c20470	>gi|301053627|ref|YP_003791838.1| acetyltransferase, GNAT family BACI_c20470 [Bacillus anthracis CI]
bID_Cluster_10279	BALH_1857	>gi|118477532|ref|YP_894683.1| acetyltransferase BALH_1857 [Bacillus thuringiensis str. Al Hakam]
bID_Cluster_10279	BAMEG_2505	>gi|227815094|ref|YP_002815103.1| acetyltransferase, GNAT family BAMEG_2505 [Bacillus anthracis str. CDC 684]
bID_Cluster_10279	BAS1939	>gi|49184950|ref|YP_028202.1| acetyltransferase BAS1939 [Bacillus anthracis str. Sterne]
bID_Cluster_10279	BCA_2168	>gi|225864064|ref|YP_002749442.1| acetyltransferase, GNAT family BCA_2168 [Bacillus cereus 03BB102]
bID_Cluster_10279	BCAH187_A2185	>gi|217959586|ref|YP_002338138.1| acetyltransferase, GNAT family BCAH187_A2185 [Bacillus cereus AH187]
bID_Cluster_10279	BCAH820_2117	>gi|218903233|ref|YP_002451067.1| acetyltransferase, GNAT family BCAH820_2117 [Bacillus cereus AH820]
bID_Cluster_10279	BCE_2171	>gi|42781237|ref|NP_978484.1| acetyltransferase BCE_2171 [Bacillus cereus ATCC 10987]
bID_Cluster_10279	BcerKBAB4_1938	>gi|163939913|ref|YP_001644797.1| GCN5-related N-acetyltransferase BcerKBAB4_1938 [Bacillus weihenstephanensis KBAB4]
bID_Cluster_10279	BCQ_2068	>gi|222095728|ref|YP_002529785.1| acetyltransferase, GNAT family BCQ_2068 [Bacillus cereus Q1]
bID_Cluster_10279	BCZK1891	>gi|52143345|ref|YP_083484.1| acetyltransferase BCZK1891 [Bacillus cereus E33L]
bID_Cluster_10279	BT9727_1901	>gi|49477484|ref|YP_036232.1| acetyltransferase BT9727_1901 [Bacillus thuringiensis serovar konkukian str. 97-27]
bID_Cluster_10279	GBAA_2086	>gi|47527379|ref|YP_018728.1| acetyltransferase GBAA_2086 [Bacillus anthracis str. 'Ames Ancestor']
bID_Cluster_1028	BA_0465	>gi|30260628|ref|NP_843005.1| prophage LambdaBa04, terminase, large subunit, putative BA_0465 [Bacillus anthracis str. Ames]
bID_Cluster_1028	BAA_0527	>gi|229602404|ref|YP_002865072.1| putative prophage LambdaBa04, terminase, large subunit BAA_0527 [Bacillus anthracis str. A0248]
bID_Cluster_1028	BAMEG_4141	>gi|227816663|ref|YP_002816672.1| putative prophage LambdaBa04, terminase, large subunit BAMEG_4141 [Bacillus anthracis str. CDC 684]
bID_Cluster_1028	BAS0443	>gi|49183471|ref|YP_026723.1| prophage LambdaBa04, terminase, large subunit, putative BAS0443 [Bacillus anthracis str. Sterne]
bID_Cluster_1028	GBAA_0465	>gi|47525737|ref|YP_017086.1| prophage lambdaba04, terminase, large subunit GBAA_0465 [Bacillus anthracis str. 'Ames Ancestor']
bID_Cluster_10280	BA_3792	>gi|30263670|ref|NP_846047.1| hypothetical protein BA_3792 [Bacillus anthracis str. Ames]
bID_Cluster_10280	BAA_3816	>gi|229601323|ref|YP_002867907.1| hypothetical protein BAA_3816 [Bacillus anthracis str. A0248]
bID_Cluster_10280	BAMEG_0842	>gi|227813439|ref|YP_002813448.1| hypothetical protein BAMEG_0842 [Bacillus anthracis str. CDC 684]
bID_Cluster_10280	BAS3513	>gi|49186515|ref|YP_029767.1| hypothetical protein BAS3513 [Bacillus anthracis str. Sterne]
bID_Cluster_10280	BcerKBAB4_3434	>gi|163941351|ref|YP_001646235.1| hypothetical protein BcerKBAB4_3434 [Bacillus weihenstephanensis KBAB4]
bID_Cluster_10280	BCZK3432	>gi|52141812|ref|YP_085015.1| hypothetical protein BCZK3432 [Bacillus cereus E33L]
bID_Cluster_10280	GBAA_3792	>gi|47529078|ref|YP_020427.1| hypothetical protein GBAA_3792 [Bacillus anthracis str. 'Ames Ancestor']
bID_Cluster_10281	BA_3829	>gi|30263704|ref|NP_846081.1| hypothetical protein BA_3829 [Bacillus anthracis str. Ames]
bID_Cluster_10281	BAA_3851	>gi|229600544|ref|YP_002867942.1| hypothetical protein BAA_3851 [Bacillus anthracis str. A0248]
bID_Cluster_10281	BAS3545	>gi|49186547|ref|YP_029799.1| hypothetical protein BAS3545 [Bacillus anthracis str. Sterne]
bID_Cluster_10281	GBAA_3829	>gi|47529113|ref|YP_020462.1| hypothetical protein GBAA_3829 [Bacillus anthracis str. 'Ames Ancestor']
bID_Cluster_10282	BA_5640	>gi|30265412|ref|NP_847789.1| cell wall hydrolase BA_5640 [Bacillus anthracis str. Ames]
bID_Cluster_10282	BAA_5666	>gi|229600290|ref|YP_002869604.1| cell wall hydrolase BAA_5666 [Bacillus anthracis str. A0248]
bID_Cluster_10282	BACI_c53850	>gi|301056858|ref|YP_003795069.1| cell wall hydrolase; cortex lytic enzyme BACI_c53850 [Bacillus anthracis CI]
bID_Cluster_10282	BALH_4889	>gi|118480421|ref|YP_897572.1| cell wall hydrolase BALH_4889 [Bacillus thuringiensis str. Al Hakam]
bID_Cluster_10282	BAMEG_5684	>gi|227818158|ref|YP_002818167.1| cell wall hydrolase BAMEG_5684 [Bacillus anthracis str. CDC 684]
bID_Cluster_10282	BAS5241	>gi|49188226|ref|YP_031479.1| cell wall hydrolase BAS5241 [Bacillus anthracis str. Sterne]
bID_Cluster_10282	BC5390	>gi|30023420|ref|NP_835051.1| cell wall hydrolase cwlJ BC5390 [Bacillus cereus ATCC 14579]
bID_Cluster_10282	BCA_5542	>gi|225867374|ref|YP_002752752.1| cell wall hydrolase BCA_5542 [Bacillus cereus 03BB102]
bID_Cluster_10282	BCAH187_A5569	>gi|217962880|ref|YP_002341458.1| cell wall hydrolase BCAH187_A5569 [Bacillus cereus AH187]
bID_Cluster_10282	BCAH820_5485	>gi|218906571|ref|YP_002454405.1| cell wall hydrolase BCAH820_5485 [Bacillus cereus AH820]
bID_Cluster_10282	BCB4264_A5513	>gi|218231569|ref|YP_002370167.1| cell wall hydrolase BCB4264_A5513 [Bacillus cereus B4264]
bID_Cluster_10282	BCE_5519	>gi|42784564|ref|NP_981811.1| cell wall hydrolase BCE_5519 [Bacillus cereus ATCC 10987]
bID_Cluster_10282	BcerKBAB4_5183	>gi|163943072|ref|YP_001647956.1| cell wall hydrolase SleB BcerKBAB4_5183 [Bacillus weihenstephanensis KBAB4]
bID_Cluster_10282	BCG9842_B5438	>gi|218900517|ref|YP_002448928.1| cell wall hydrolase BCG9842_B5438 [Bacillus cereus G9842]
bID_Cluster_10282	BCZK5088	>gi|52140175|ref|YP_086657.1| cell wall hydrolase; cortex lytic enzyme BCZK5088 [Bacillus cereus E33L]
bID_Cluster_10282	BT9727_5071	>gi|49481303|ref|YP_039381.1| cell wall hydrolase; cortex lytic enzyme BT9727_5071 [Bacillus thuringiensis serovar konkukian str. 97-27]
bID_Cluster_10282	GBAA_5640	>gi|47778421|ref|YP_022315.2| cell wall hydrolase GBAA_5640 [Bacillus anthracis str. 'Ames Ancestor']
bID_Cluster_10283	BA_1611	>gi|30261682|ref|NP_844059.1| hypothetical protein BA_1611 [Bacillus anthracis str. Ames]
bID_Cluster_10284	BAMEG_2682	>gi|227815271|ref|YP_002815280.1| branched-chain amino acid transport system II carrier protein BAMEG_2682 [Bacillus anthracis str. CDC 684]
bID_Cluster_10284	BAS1771	>gi|49184783|ref|YP_028035.1| branched-chain amino acid transporter, N-terminus BAS1771 [Bacillus anthracis str. Sterne]
bID_Cluster_10285	BACI_c17420	>gi|301053330|ref|YP_003791541.1| homoserine kinase BACI_c17420 [Bacillus anthracis CI]
bID_Cluster_10285	BALH_1529	>gi|118477223|ref|YP_894374.1| hypothetical protein BALH_1529 [Bacillus thuringiensis str. Al Hakam]
bID_Cluster_10285	BAMEG_2848	>gi|227815435|ref|YP_002815444.1| hypothetical protein BAMEG_2848 [Bacillus anthracis str. CDC 684]
bID_Cluster_10285	BAS1615	>gi|49184629|ref|YP_027881.1| hypothetical protein BAS1615 [Bacillus anthracis str. Sterne]
bID_Cluster_10285	BC1688	>gi|30019832|ref|NP_831463.1| hypothetical protein BC1688 [Bacillus cereus ATCC 14579]
bID_Cluster_10285	BCA_1753	>gi|225863651|ref|YP_002749029.1| hypothetical protein BCA_1753 [Bacillus cereus 03BB102]
bID_Cluster_10285	BCAH187_A1870	>gi|217959278|ref|YP_002337826.1| hypothetical protein BCAH187_A1870 [Bacillus cereus AH187]
bID_Cluster_10285	BCAH820_1790	>gi|218902907|ref|YP_002450741.1| hypothetical protein BCAH820_1790 [Bacillus cereus AH820]
bID_Cluster_10285	BCB4264_A1757	>gi|218233712|ref|YP_002366476.1| hypothetical protein BCB4264_A1757 [Bacillus cereus B4264]
bID_Cluster_10285	BCE_1816	>gi|42780887|ref|NP_978134.1| hypothetical protein BCE_1816 [Bacillus cereus ATCC 10987]
bID_Cluster_10285	BcerKBAB4_1615	>gi|163939602|ref|YP_001644486.1| hypothetical protein BcerKBAB4_1615 [Bacillus weihenstephanensis KBAB4]
bID_Cluster_10285	BCG9842_B3586	>gi|218896726|ref|YP_002445137.1| hypothetical protein BCG9842_B3586 [Bacillus cereus G9842]
bID_Cluster_10285	BCQ_1759	>gi|222095419|ref|YP_002529479.1| hypothetical protein BCQ_1759 [Bacillus cereus Q1]
bID_Cluster_10285	BCZK1567	>gi|52143665|ref|YP_083161.1| hypothetical protein BCZK1567 [Bacillus cereus E33L]
bID_Cluster_10285	BMB171_C1554	>gi|296502390|ref|YP_003664090.1| hypothetical protein BMB171_C1554 [Bacillus thuringiensis BMB171]
bID_Cluster_10285	BT9727_1576	>gi|49477330|ref|YP_035908.1| hypothetical protein BT9727_1576 [Bacillus thuringiensis serovar konkukian str. 97-27]
bID_Cluster_10286	BACI_c22150	>gi|301053790|ref|YP_003792001.1| isochorismatase family protein BACI_c22150 [Bacillus anthracis CI]
bID_Cluster_10287	BA_3464	>gi|30263369|ref|NP_845746.1| hypothetical protein BA_3464 [Bacillus anthracis str. Ames]
bID_Cluster_10287	BAA_3497	>gi|229600685|ref|YP_002867625.1| hypothetical protein BAA_3497 [Bacillus anthracis str. A0248]
bID_Cluster_10287	BACI_c33690	>gi|301054911|ref|YP_003793122.1| hypothetical protein BACI_c33690 [Bacillus anthracis CI]
bID_Cluster_10287	BALH_3063	>gi|118478677|ref|YP_895828.1| hypothetical protein BALH_3063 [Bacillus thuringiensis str. Al Hakam]
bID_Cluster_10287	BAMEG_1163	>gi|227813759|ref|YP_002813768.1| hypothetical protein BAMEG_1163 [Bacillus anthracis str. CDC 684]
bID_Cluster_10287	BAS3211	>gi|49186216|ref|YP_029468.1| hypothetical protein BAS3211 [Bacillus anthracis str. Sterne]
bID_Cluster_10287	BC3411	>gi|30021515|ref|NP_833146.1| XoxI BC3411 [Bacillus cereus ATCC 14579]
bID_Cluster_10287	BCA_3485	>gi|225865374|ref|YP_002750752.1| hypothetical protein BCA_3485 [Bacillus cereus 03BB102]
bID_Cluster_10287	BCAH187_A3442	>gi|217960822|ref|YP_002339386.1| hypothetical protein BCAH187_A3442 [Bacillus cereus AH187]
bID_Cluster_10287	BCAH820_3430	>gi|218904546|ref|YP_002452380.1| hypothetical protein BCAH820_3430 [Bacillus cereus AH820]
bID_Cluster_10287	BCB4264_A3414	>gi|218232298|ref|YP_002368118.1| hypothetical protein BCB4264_A3414 [Bacillus cereus B4264]
bID_Cluster_10287	BCE_3426	>gi|42782479|ref|NP_979726.1| hypothetical protein BCE_3426 [Bacillus cereus ATCC 10987]
bID_Cluster_10287	BCG9842_B1831	>gi|218898470|ref|YP_002446881.1| XoxI BCG9842_B1831 [Bacillus cereus G9842]
bID_Cluster_10287	BCQ_3214	>gi|222096874|ref|YP_002530931.1| XoxI BCQ_3214 [Bacillus cereus Q1]
bID_Cluster_10287	BCZK3117	>gi|52142124|ref|YP_084704.1| hypothetical protein BCZK3117 [Bacillus cereus E33L]
bID_Cluster_10287	BMB171_C3096	>gi|296503926|ref|YP_003665626.1| XoxI protein BMB171_C3096 [Bacillus thuringiensis BMB171]
bID_Cluster_10287	BT9727_3189	>gi|49480604|ref|YP_037512.1| hypothetical protein BT9727_3189 [Bacillus thuringiensis serovar konkukian str. 97-27]
bID_Cluster_10287	GBAA_3464	>gi|47528750|ref|YP_020099.1| hypothetical protein GBAA_3464 [Bacillus anthracis str. 'Ames Ancestor']
bID_Cluster_10288	BACI_c46540	>gi|301056166|ref|YP_003794377.1| hypothetical protein BACI_c46540 [Bacillus anthracis CI]
bID_Cluster_10289	BA_5078	>gi|30264891|ref|NP_847268.1| hypothetical protein BA_5078 [Bacillus anthracis str. Ames]
bID_Cluster_10289	BAA_5089	>gi|229604364|ref|YP_002869096.1| hypothetical protein BAA_5089 [Bacillus anthracis str. A0248]
bID_Cluster_10289	BACI_c48230	>gi|301056331|ref|YP_003794542.1| hypothetical protein BACI_c48230 [Bacillus anthracis CI]
bID_Cluster_10289	BAMEG_5112	>gi|227817618|ref|YP_002817627.1| hypothetical protein BAMEG_5112 [Bacillus anthracis str. CDC 684]
bID_Cluster_10289	BAS4716	>gi|49187707|ref|YP_030960.1| hypothetical protein BAS4716 [Bacillus anthracis str. Sterne]
bID_Cluster_10289	GBAA_5078	>gi|47530377|ref|YP_021726.1| hypothetical protein GBAA_5078 [Bacillus anthracis str. 'Ames Ancestor']
bID_Cluster_1029	BA_2175	>gi|30262191|ref|NP_844568.1| arginyl-tRNA synthetase BA_2175 [Bacillus anthracis str. Ames]
bID_Cluster_1029	BAA_2237	>gi|229600399|ref|YP_002866544.1| arginine--tRNA ligase BAA_2237 [Bacillus anthracis str. A0248]
bID_Cluster_1029	BACI_c21270	>gi|301053706|ref|YP_003791917.1| arginyl-tRNA synthetase BACI_c21270 [Bacillus anthracis CI]
bID_Cluster_1029	BALH_1936	>gi|118477608|ref|YP_894759.1| arginyl-tRNA synthetase BALH_1936 [Bacillus thuringiensis str. Al Hakam]
bID_Cluster_1029	BAMEG_2420	>gi|227815009|ref|YP_002815018.1| arginyl-tRNA synthetase BAMEG_2420 [Bacillus anthracis str. CDC 684]
bID_Cluster_1029	BAS2021	>gi|49185032|ref|YP_028284.1| arginyl-tRNA synthetase BAS2021 [Bacillus anthracis str. Sterne]
bID_Cluster_1029	BCA_2263	>gi|225864159|ref|YP_002749537.1| arginyl-tRNA synthetase BCA_2263 [Bacillus cereus 03BB102]
bID_Cluster_1029	BCAH187_A2318	>gi|217959719|ref|YP_002338271.1| arginyl-tRNA synthetase BCAH187_A2318 [Bacillus cereus AH187]
bID_Cluster_1029	BCAH820_2198	>gi|218903314|ref|YP_002451148.1| arginyl-tRNA synthetase BCAH820_2198 [Bacillus cereus AH820]
bID_Cluster_1029	BCB4264_A2181	>gi|218234429|ref|YP_002366898.1| arginyl-tRNA synthetase BCB4264_A2181 [Bacillus cereus B4264]
bID_Cluster_1029	BcerKBAB4_2010	>gi|163939982|ref|YP_001644866.1| arginyl-tRNA synthetase BcerKBAB4_2010 [Bacillus weihenstephanensis KBAB4]
bID_Cluster_1029	BCG9842_B3135	>gi|218897175|ref|YP_002445586.1| arginyl-tRNA synthetase BCG9842_B3135 [Bacillus cereus G9842]
bID_Cluster_1029	BCQ_2146	>gi|222095806|ref|YP_002529863.1| arginine--tRNA ligase (arginyl-tRNA synthetase) BCQ_2146 [Bacillus cereus Q1]
bID_Cluster_1029	BCZK1974	>gi|52143263|ref|YP_083566.1| arginyl-tRNA synthetase BCZK1974 [Bacillus cereus E33L]
bID_Cluster_1029	BMB171_C1944	>gi|296502777|ref|YP_003664477.1| arginyl-tRNA synthetase BMB171_C1944 [Bacillus thuringiensis BMB171]
bID_Cluster_1029	BT9727_1992	>gi|49477538|ref|YP_036321.1| arginyl-tRNA synthetase BT9727_1992 [Bacillus thuringiensis serovar konkukian str. 97-27]
bID_Cluster_1029	GBAA_2175	>gi|47527469|ref|YP_018818.1| arginyl-tRNA synthetase GBAA_2175 [Bacillus anthracis str. 'Ames Ancestor']
bID_Cluster_10290	BAMEG_2324	>gi|227814913|ref|YP_002814922.1| putative alkaline D-peptidase BAMEG_2324 [Bacillus anthracis str. CDC 684]
bID_Cluster_10290	BAS2116	>gi|49185126|ref|YP_028378.1| hypothetical protein BAS2116 [Bacillus anthracis str. Sterne]
bID_Cluster_10291	BCA_1895	>gi|225863792|ref|YP_002749170.1| hypothetical protein BCA_1895 [Bacillus cereus 03BB102]
bID_Cluster_10292	BCAH187_A2445	>gi|270000493|ref|YP_003329005.1| hypothetical protein BCAH187_A2445 [Bacillus cereus AH187]
bID_Cluster_10292	BCQ_2268	>gi|222095928|ref|YP_002529985.1| hypothetical protein BCQ_2268 [Bacillus cereus Q1]
bID_Cluster_10293	BCAH187_A3260	>gi|217960644|ref|YP_002339208.1| putative lipoprotein BCAH187_A3260 [Bacillus cereus AH187]
bID_Cluster_10293	BCE_3259	>gi|42782314|ref|NP_979561.1| putative lipoprotein BCE_3259 [Bacillus cereus ATCC 10987]
bID_Cluster_10293	BCQ_3042	>gi|222096702|ref|YP_002530759.1| lipoprotein, putative BCQ_3042 [Bacillus cereus Q1]
bID_Cluster_10294	BCAH187_A3730	>gi|217961104|ref|YP_002339672.1| hypothetical protein BCAH187_A3730 [Bacillus cereus AH187]
bID_Cluster_10295	BCAH187_A4593	>gi|217961949|ref|YP_002340519.1| hypothetical protein BCAH187_A4593 [Bacillus cereus AH187]
bID_Cluster_10296	BCAH820_0592	>gi|218901731|ref|YP_002449565.1| Gp9 protein BCAH820_0592 [Bacillus cereus AH820]
bID_Cluster_10297	BCAH820_1212	>gi|218902330|ref|YP_002450164.1| trifolitoxin immunity protein BCAH820_1212 [Bacillus cereus AH820]
bID_Cluster_10298	BCAH820_4400	>gi|218905515|ref|YP_002453349.1| hypothetical protein BCAH820_4400 [Bacillus cereus AH820]
bID_Cluster_10299	BCE_1370	>gi|42780444|ref|NP_977691.1| hypothetical protein BCE_1370 [Bacillus cereus ATCC 10987]
bID_Cluster_10299	BcerKBAB4_1157	>gi|163939150|ref|YP_001644034.1| hypothetical protein BcerKBAB4_1157 [Bacillus weihenstephanensis KBAB4]
bID_Cluster_103	BT9727_4770	>gi|49481519|ref|YP_039079.1| wall-associated protein BT9727_4770 [Bacillus thuringiensis serovar konkukian str. 97-27]
bID_Cluster_1030	BA_3787	>gi|30263666|ref|NP_846043.1| prophage LambdaBa01, terminase, large subunit, putative BA_3787 [Bacillus anthracis str. Ames]
bID_Cluster_1030	BAA_3813	>gi|229604441|ref|YP_002867904.1| putative prophage LambdaBa01, terminase, large subunit BAA_3813 [Bacillus anthracis str. A0248]
bID_Cluster_1030	BAMEG_0847	>gi|227813444|ref|YP_002813453.1| putative prophage LambdaBa01, terminase, large subunit BAMEG_0847 [Bacillus anthracis str. CDC 684]
bID_Cluster_1030	BAS3510	>gi|49186512|ref|YP_029764.1| prophage LambdaBa01, terminase, large subunit, putative BAS3510 [Bacillus anthracis str. Sterne]
bID_Cluster_1030	BcerKBAB4_3431	>gi|163941348|ref|YP_001646232.1| terminase BcerKBAB4_3431 [Bacillus weihenstephanensis KBAB4]
bID_Cluster_1030	GBAA_3787	>gi|47529075|ref|YP_020424.1| prophage lambdaba01, terminase, large subunit GBAA_3787 [Bacillus anthracis str. 'Ames Ancestor']
bID_Cluster_10300	BCE_2643	>gi|42781702|ref|NP_978949.1| hypothetical protein BCE_2643 [Bacillus cereus ATCC 10987]
bID_Cluster_10301	BC1104	>gi|30019259|ref|NP_830890.1| hypothetical protein BC1104 [Bacillus cereus ATCC 14579]
bID_Cluster_10301	BCE_1207	>gi|42780282|ref|NP_977529.1| hypothetical protein BCE_1207 [Bacillus cereus ATCC 10987]
bID_Cluster_10302	BA_1406	>gi|30261486|ref|NP_843863.1| MarR family transcriptional regulator BA_1406 [Bacillus anthracis str. Ames]
bID_Cluster_10302	BACI_c14260	>gi|301053027|ref|YP_003791238.1| MarR family transcriptional regulator BACI_c14260 [Bacillus anthracis CI]
bID_Cluster_10302	BALH_1242	>gi|118476949|ref|YP_894100.1| MarR family transcriptional regulator BALH_1242 [Bacillus thuringiensis str. Al Hakam]
bID_Cluster_10302	BAMEG_3189	>gi|227815766|ref|YP_002815775.1| transcriptional regulator, MarR family BAMEG_3189 [Bacillus anthracis str. CDC 684]
bID_Cluster_10302	BAS1299	>gi|49184316|ref|YP_027568.1| MarR family transcriptional regulator BAS1299 [Bacillus anthracis str. Sterne]
bID_Cluster_10302	BC1387	>gi|30019537|ref|NP_831168.1| MarR family transcriptional regulator BC1387 [Bacillus cereus ATCC 14579]
bID_Cluster_10302	BCA_1441	>gi|225863349|ref|YP_002748727.1| transcriptional regulator, MarR family BCA_1441 [Bacillus cereus 03BB102]
bID_Cluster_10302	BCAH187_A1545	>gi|217958963|ref|YP_002337511.1| transcriptional regulator, MarR family BCAH187_A1545 [Bacillus cereus AH187]
bID_Cluster_10302	BCAH820_1477	>gi|218902594|ref|YP_002450428.1| transcriptional regulator, MarR family BCAH820_1477 [Bacillus cereus AH820]
bID_Cluster_10302	BCB4264_A1439	>gi|218231382|ref|YP_002366168.1| transcriptional regulator, MarR family BCB4264_A1439 [Bacillus cereus B4264]
bID_Cluster_10302	BCE_1506	>gi|42780580|ref|NP_977827.1| MarR family transcriptional regulator BCE_1506 [Bacillus cereus ATCC 10987]
bID_Cluster_10302	BcerKBAB4_1309	>gi|163939300|ref|YP_001644184.1| MarR family transcriptional regulator BcerKBAB4_1309 [Bacillus weihenstephanensis KBAB4]
bID_Cluster_10302	BCG9842_B3904	>gi|218896418|ref|YP_002444829.1| transcriptional regulator, MarR family BCG9842_B3904 [Bacillus cereus G9842]
bID_Cluster_10302	BCQ_1460	>gi|222095120|ref|YP_002529180.1| transcriptional regulator, MarR family BCQ_1460 [Bacillus cereus Q1]
bID_Cluster_10302	BCZK1273	>gi|52143955|ref|YP_082872.1| MarR family transcriptional regulator BCZK1273 [Bacillus cereus E33L]
bID_Cluster_10302	BMB171_C1227	>gi|296502063|ref|YP_003663763.1| MarR family transcriptional regulator BMB171_C1227 [Bacillus thuringiensis BMB171]
bID_Cluster_10302	BT9727_1272	>gi|49477207|ref|YP_035606.1| MarR family transcriptional regulator BT9727_1272 [Bacillus thuringiensis serovar konkukian str. 97-27]
bID_Cluster_10302	GBAA_1406	>gi|47526679|ref|YP_018028.1| MarR family transcriptional regulator GBAA_1406 [Bacillus anthracis str. 'Ames Ancestor']
bID_Cluster_10303	BC1538	>gi|30019686|ref|NP_831317.1| hypothetical protein BC1538 [Bacillus cereus ATCC 14579]
bID_Cluster_10303	BCB4264_A1594	>gi|218231012|ref|YP_002366319.1| hypothetical protein BCB4264_A1594 [Bacillus cereus B4264]
bID_Cluster_10303	BCG9842_B3751	>gi|218896567|ref|YP_002444978.1| hypothetical protein BCG9842_B3751 [Bacillus cereus G9842]
bID_Cluster_10304	BC2069	>gi|30020206|ref|NP_831837.1| acetyltransferase BC2069 [Bacillus cereus ATCC 14579]
bID_Cluster_10304	BCB4264_A2076	>gi|218231501|ref|YP_002366793.1| acetyltransferase, GNAT family BCB4264_A2076 [Bacillus cereus B4264]
bID_Cluster_10304	BCG9842_B3229	>gi|218897081|ref|YP_002445492.1| acetyltransferase, GNAT family BCG9842_B3229 [Bacillus cereus G9842]
bID_Cluster_10304	BMB171_C1856	>gi|296502691|ref|YP_003664391.1| acetyltransferase BMB171_C1856 [Bacillus thuringiensis BMB171]
bID_Cluster_10305	BA_2807	>gi|30262778|ref|NP_845155.1| acetyltransferase BA_2807 [Bacillus anthracis str. Ames]
bID_Cluster_10305	BAA_2869	>gi|229601758|ref|YP_002867083.1| acetyltransferase, GNAT family BAA_2869 [Bacillus anthracis str. A0248]
bID_Cluster_10305	BACI_c27700	>gi|301054328|ref|YP_003792539.1| acetyltransferase, GNAT family BACI_c27700 [Bacillus anthracis CI]
bID_Cluster_10305	BALH_2518	>gi|118478161|ref|YP_895312.1| acetyltransferase BALH_2518 [Bacillus thuringiensis str. Al Hakam]
bID_Cluster_10305	BAMEG_1789	>gi|227814381|ref|YP_002814390.1| acetyltransferase, GNAT family BAMEG_1789 [Bacillus anthracis str. CDC 684]
bID_Cluster_10305	BAS2616	>gi|49185623|ref|YP_028875.1| acetyltransferase BAS2616 [Bacillus anthracis str. Sterne]
bID_Cluster_10305	BC2806	>gi|30020926|ref|NP_832557.1| acetyltransferase BC2806 [Bacillus cereus ATCC 14579]
bID_Cluster_10305	BCA_2887	>gi|225864780|ref|YP_002750158.1| acetyltransferase, GNAT family BCA_2887 [Bacillus cereus 03BB102]
bID_Cluster_10305	BCAH187_A2855	>gi|217960245|ref|YP_002338805.1| acetyltransferase, GNAT family BCAH187_A2855 [Bacillus cereus AH187]
bID_Cluster_10305	BCAH820_2814	>gi|218903930|ref|YP_002451764.1| acetyltransferase, GNAT family BCAH820_2814 [Bacillus cereus AH820]
bID_Cluster_10305	BCB4264_A2812	>gi|218232943|ref|YP_002367520.1| acetyltransferase BCB4264_A2812 [Bacillus cereus B4264]
bID_Cluster_10305	BCE_2834	>gi|42781891|ref|NP_979138.1| acetyltransferase BCE_2834 [Bacillus cereus ATCC 10987]
bID_Cluster_10305	BcerKBAB4_2607	>gi|163940553|ref|YP_001645437.1| GCN5-related N-acetyltransferase BcerKBAB4_2607 [Bacillus weihenstephanensis KBAB4]
bID_Cluster_10305	BCG9842_B2478	>gi|218897828|ref|YP_002446239.1| acetyltransferase BCG9842_B2478 [Bacillus cereus G9842]
bID_Cluster_10305	BCQ_2645	>gi|222096305|ref|YP_002530362.1| acetyltransferase, GNAT family BCQ_2645 [Bacillus cereus Q1]
bID_Cluster_10305	BCZK2533	>gi|52142706|ref|YP_084122.1| acetyltransferase BCZK2533 [Bacillus cereus E33L]
bID_Cluster_10305	BMB171_C2511	>gi|296503343|ref|YP_003665043.1| acetyltransferase BMB171_C2511 [Bacillus thuringiensis BMB171]
bID_Cluster_10305	BT9727_2565	>gi|49479624|ref|YP_036890.1| acetyltransferase BT9727_2565 [Bacillus thuringiensis serovar konkukian str. 97-27]
bID_Cluster_10305	GBAA_2807	>gi|47778089|ref|YP_019448.2| acetyltransferase GBAA_2807 [Bacillus anthracis str. 'Ames Ancestor']
bID_Cluster_10306	BA_4290	>gi|30264146|ref|NP_846523.1| stage V sporulation protein AB BA_4290 [Bacillus anthracis str. Ames]
bID_Cluster_10306	BAA_4312	>gi|229601439|ref|YP_002868370.1| stage V sporulation protein AB BAA_4312 [Bacillus anthracis str. A0248]
bID_Cluster_10306	BACI_c40370	>gi|301055566|ref|YP_003793777.1| stage V sporulation protein AB BACI_c40370 [Bacillus anthracis CI]
bID_Cluster_10306	BALH_3686	>gi|118479273|ref|YP_896424.1| stage V sporulation protein AB BALH_3686 [Bacillus thuringiensis str. Al Hakam]
bID_Cluster_10306	BAMEG_4330	>gi|227816848|ref|YP_002816857.1| stage V sporulation protein AB BAMEG_4330 [Bacillus anthracis str. CDC 684]
bID_Cluster_10306	BAS3980	>gi|49186978|ref|YP_030230.1| stage V sporulation protein AB BAS3980 [Bacillus anthracis str. Sterne]
bID_Cluster_10306	BC4069	>gi|30022156|ref|NP_833787.1| stage V sporulation protein AB BC4069 [Bacillus cereus ATCC 14579]
bID_Cluster_10306	BCA_4181	>gi|225866055|ref|YP_002751433.1| stage V sporulation protein AB BCA_4181 [Bacillus cereus 03BB102]
bID_Cluster_10306	BCAH187_A4201	>gi|217961562|ref|YP_002340132.1| stage V sporulation protein AB BCAH187_A4201 [Bacillus cereus AH187]
bID_Cluster_10306	BCAH820_4090	>gi|218905206|ref|YP_002453040.1| stage V sporulation protein AB BCAH820_4090 [Bacillus cereus AH820]
bID_Cluster_10306	BCB4264_A4178	>gi|218230883|ref|YP_002368873.1| stage V sporulation protein AB BCB4264_A4178 [Bacillus cereus B4264]
bID_Cluster_10306	BCE_4138	>gi|42783184|ref|NP_980431.1| stage V sporulation protein AB BCE_4138 [Bacillus cereus ATCC 10987]
bID_Cluster_10306	BcerKBAB4_3899	>gi|163941811|ref|YP_001646695.1| stage V sporulation protein AB BcerKBAB4_3899 [Bacillus weihenstephanensis KBAB4]
bID_Cluster_10306	BCG9842_B1060	>gi|218899230|ref|YP_002447641.1| stage V sporulation protein AB BCG9842_B1060 [Bacillus cereus G9842]
bID_Cluster_10306	BCQ_3860	>gi|222097520|ref|YP_002531577.1| stage V sporulation protein AB BCQ_3860 [Bacillus cereus Q1]
bID_Cluster_10306	BCZK3826	>gi|52141424|ref|YP_085406.1| stage V sporulation protein AB BCZK3826 [Bacillus cereus E33L]
bID_Cluster_10306	BMB171_C3733	>gi|296504563|ref|YP_003666263.1| stage V sporulation protein AB BMB171_C3733 [Bacillus thuringiensis BMB171]
bID_Cluster_10306	BT9727_3810	>gi|49481629|ref|YP_038129.1| stage V sporulation protein AB BT9727_3810 [Bacillus thuringiensis serovar konkukian str. 97-27]
bID_Cluster_10306	GBAA_4290	>gi|47529584|ref|YP_020933.1| stage V sporulation protein AB GBAA_4290 [Bacillus anthracis str. 'Ames Ancestor']
bID_Cluster_10307	BCB4264_A2090	>gi|218232406|ref|YP_002366807.1| hypothetical protein BCB4264_A2090 [Bacillus cereus B4264]
bID_Cluster_10307	BT9727_1918	>gi|49477500|ref|YP_036248.1| hypothetical protein BT9727_1918 [Bacillus thuringiensis serovar konkukian str. 97-27]
bID_Cluster_10308	BCB4264_A3297	>gi|218233222|ref|YP_002368003.1| hypothetical protein BCB4264_A3297 [Bacillus cereus B4264]
bID_Cluster_10308	BCG9842_B1935	>gi|218898369|ref|YP_002446780.1| hypothetical protein BCG9842_B1935 [Bacillus cereus G9842]
bID_Cluster_10308	BMB171_C2969	>gi|296503799|ref|YP_003665499.1| hypothetical protein BMB171_C2969 [Bacillus thuringiensis BMB171]
bID_Cluster_10308	BT9727_3078	>gi|49478150|ref|YP_037401.1| hypothetical protein BT9727_3078 [Bacillus thuringiensis serovar konkukian str. 97-27]
bID_Cluster_10309	BCB4264_A5054	>gi|218235765|ref|YP_002369714.1| acid phosphatase/vanadium-dependent haloperoxidase related BCB4264_A5054 [Bacillus cereus B4264]
bID_Cluster_10309	BCB4264_A5059	>gi|218231345|ref|YP_002369719.1| acid phosphatase/vanadium-dependent haloperoxidase related BCB4264_A5059 [Bacillus cereus B4264]
[truncated: 98,095 more rows]
