# Supplementary material for: Divergence of the SigB regulon and pathogenesis of the Bacillus cereus sensu lato group
Source: BMC Genomics. 2012 Oct 22;13:564. doi: 10.1186/1471-2164-13-564 (PMC3485630; doi:10.1186/1471-2164-13-564)
Supplement: Additional file 4 — Table S3. Promoters and TU predictions from this study, for each genome. [file 1471-2164-13-564-S4.xlsx]

## Sheet: Sheet1
Additional Data Table 3: Promoter locations predicted in this study
x	y	+/-	sigBID	operonID	hmm_pvalue	hmm_score	pwm_pvalue	pwm_score	sequence	locus tag_list
4827352	4827377	-	BCAH820_sigBi_003210	BAMEG_OPERON_2904	0.0006282	20.26	5.15e-08	17.6322	ATGTTTAACTTCTCGATATTCGGTGT	BAMEG_5370,BAMEG_5371
3074393	3074418	-	BcerKBAB4_sigBi_002445	BcerKBAB4_OPERON_1698	0	25.86	2.97e-09	25.1515	ATGTATAAAATTTTCGTTATGGGGGT	BcerKBAB4_3022
2934535	2934560	-	BACI_sigBi_002422	BACI_OPERON_1594	0	27.9	5.73e-10	28.0339	AGGTTTAACATCTTTAAAATAGGTGT	BACI_c31140,BACI_c31150,BACI_c31130
2996116	2996141	-	BALH_sigBi_002488	BALH_OPERON_1519	0	27.9	5.73e-10	28.0339	AGGTTTAACATCTTTAAAATAGGTGT	BALH_2829,BALH_2830,BALH_2828
3022710	3022735	-	BCAH820_sigBi_002538	BCAH820_OPERON_1743	0	27.9	5.73e-10	28.0339	AGGTTTAACATCTTTAAAATAGGTGT	BCAH820_3182,BCAH820_3183,BCAH820_3181
3003108	3003133	-	BT9727_sigBi_002528	BT9727_OPERON_1583	0	27.9	5.73e-10	28.0339	AGGTTTAACATCTTTAAAATAGGTGT	BT9727_2924,BT9727_2925,BT9727_2923
1315346	1315371	+	BAMEG_sigBi_000519	BAMEG_OPERON_768	0	27.9	5.73e-10	28.0339	AGGTTTAACATCTTTAAAATAGGTGT	BAMEG_1436,BAMEG_1437,BAMEG_1435
3102757	3102782	-	BC_sigBi_002656	BC_OPERON_1729	0	27.9	5.73e-10	28.0339	AGGTTTAACATCTTTAAAATAGGTGT	BC3131,BC3130,BC3132
3042892	3042917	-	BMB171_sigBi_002587	BMB171_OPERON_1669	0	27.9	5.73e-10	28.0339	AGGTTTAACATCTTTAAAATAGGTGT	BMB171_C2845,BMB171_C2844,BMB171_C2846
1824163	1824188	+	BA_sigBi_000680	BA_OPERON_935	0.0007732	19.32	1.87e-07	13.4966	ATGTACAAAACATAGAAAAATGTTTA	BA_1939
1824186	1824211	+	BAA_sigBi_000680	BAA_OPERON_882	0.0007732	19.32	1.87e-07	13.4966	ATGTACAAAACATAGAAAAATGTTTA	BAA_2008
1794974	1794999	+	BACI_sigBi_000653	BACI_OPERON_858	0.0007732	19.32	1.87e-07	13.4966	ATGTACAAAACATAGAAAAATGTTTA	BACI_c19160
1870237	1870262	+	BALH_sigBi_000682	BALH_OPERON_835	0.0007732	19.32	1.87e-07	13.4966	ATGTACAAAACATAGAAAAATGTTTA	BALH_1718
1824230	1824255	+	BAS_sigBi_000682	BAS_OPERON_878	0.0007732	19.32	1.87e-07	13.4966	ATGTACAAAACATAGAAAAATGTTTA	BAS1799
1859635	1859660	+	BCA_sigBi_000676	BCA_OPERON_937	0.0007732	19.32	1.87e-07	13.4966	ATGTACAAAACATAGAAAAATGTTTA	BCA_2005
1880849	1880874	+	BCAH820_sigBi_000691	BCAH820_OPERON_983	0.0007732	19.32	1.87e-07	13.4966	ATGTACAAAACATAGAAAAATGTTTA	BCAH820_1974
1879785	1879810	+	BCZK_sigBi_000700	BCZK_OPERON_863	0.0007732	19.32	1.87e-07	13.4966	ATGTACAAAACATAGAAAAATGTTTA	BCZK1756
1824286	1824311	+	GBAA_sigBi_000680	GBAA_OPERON_924	0.0007732	19.32	1.87e-07	13.4966	ATGTACAAAACATAGAAAAATGTTTA	GBAA_1939
2631848	2631873	-	BC_sigBi_002430	BC_OPERON_1423	0.0008698	19.13	2.18e-07	12.9953	ATGTTTAACATAATCTAATAACGTTT	BC2647
3107198	3107223	+	BcerKBAB4_sigBi_001183	BcerKBAB4_OPERON_1726	0.001353	18.18	5.85e-07	9.61163	ATGTATAAAACTTCGTATTTCCTTTA	BcerKBAB4_3057
1113786	1113811	+	BCE_sigBi_000400	BCE_OPERON_638	0.0027061	17.15	1.17e-06	6.97988	ATGATTAACATATTTGAAGATGGATT	BCE_1104
4445517	4445542	-	BAS_sigBi_003022	BAS_OPERON_2448	0	24.31	3.16e-09	25.0262	ATGAATAAAGTTGTCGATAATGGGTA	BAS4538,BAS4536,BAS4539,BAS4537
4469310	4469335	-	BcerKBAB4_sigBi_002939	BcerKBAB4_OPERON_2482	0	24.7	2.62e-09	25.4021	ATGAATAAACTTGTCGATAATGGGTA	BcerKBAB4_4471,BcerKBAB4_4469,BcerKBAB4_4470,BcerKBAB4_4472
4366290	4366315	-	BCQ_sigBi_002921	BCQ_OPERON_2385	0	24.31	3.16e-09	25.0262	ATGAATAAAGTTGTCGATAATGGGTA	BCQ_4456,BCQ_4457,BCQ_4454,BCQ_4455
4444855	4444880	-	BAA_sigBi_003022	BAA_OPERON_2396	0	24.31	3.16e-09	25.0262	ATGAATAAAGTTGTCGATAATGGGTA	BAA_4902,BAA_4903,BAA_4901,BAA_4900
4442656	4442681	-	BCA_sigBi_002992	BCA_OPERON_2517	0	24.31	3.16e-09	25.0262	ATGAATAAAGTTGTCGATAATGGGTA	BCA_4755,BCA_4754,BCA_4756,BCA_4753
210195	210220	+	BCQ_sigBi_000071	BCQ_OPERON_67	0.0011114	18.7	2.1e-07	13.1206	ATGAATCACCTTATTGAAAAAGGTTA	BCQ_0237,BCQ_0236
1024809	1024834	+	BCAH820_sigBi_000369	BCAH820_OPERON_518	0	30.14	4.09e-10	28.5352	ATGTTTAACATTTCGAAAATAGGTGT	BCAH820_1062,BCAH820_1064,BCAH820_1063
983570	983595	+	BAS_sigBi_000357	BAS_OPERON_447	0	30.14	4.09e-10	28.5352	ATGTTTAACATTTCGAAAATAGGTGT	BAS0922,BAS0923,BAS0924
982039	982064	+	BC_sigBi_000363	BC_OPERON_452	0	30.14	4.09e-10	28.5352	ATGTTTAACATTTCGAAAATAGGTGT	BC0998,BC0999,BC1000
1006456	1006481	+	BCB4264_sigBi_000361	BCB4264_OPERON_459	0	30.14	6.22e-10	27.9086	ATGTTTAACATTTCGAAAATGGGTGT	BCB4264_A1026,BCB4264_A1027,BCB4264_A1028
982724	982749	+	BCG9842_sigBi_000379	BCG9842_OPERON_457	0	30.14	4.09e-10	28.5352	ATGTTTAACATTTCGAAAATAGGTGT	BCG9842_B4276,BCG9842_B4275,BCG9842_B4274
1057618	1057643	+	BCQ_sigBi_000394	BCQ_OPERON_507	0	30.14	4.09e-10	28.5352	ATGTTTAACATTTCGAAAATAGGTGT	BCQ_1062,BCQ_1063,BCQ_1064
1010021	1010046	+	BCZK_sigBi_000363	BCZK_OPERON_431	0	30.14	4.09e-10	28.5352	ATGTTTAACATTTCGAAAATAGGTGT	BCZK0890,BCZK0891,BCZK0892
583065	583090	+	BAA_sigBi_000224	BAA_OPERON_257	4.83e-05	23.5	1.68e-08	21.0159	ATGATTAATATTGGGGAAAAAGGTTA	BAA_0659,BAA_0661,BAA_0662,BAA_0660
565312	565337	+	BcerKBAB4_sigBi_000178	BcerKBAB4_OPERON_216	0.0005799	20.45	2.54e-07	12.494	ATGATTAATATTGGTGAAAAAGGCTA	BcerKBAB4_0490,BcerKBAB4_0492,BcerKBAB4_0491,BcerKBAB4_0493
594856	594881	+	BALH_sigBi_000215	BALH_OPERON_223	4.83e-05	23.5	1.68e-08	21.0159	ATGATTAATATTGGGGAAAAAGGTTA	BALH_0516,BALH_0520,BALH_0519,BALH_0517
583165	583190	+	BA_sigBi_000224	BA_OPERON_267	4.83e-05	23.5	1.68e-08	21.0159	ATGATTAATATTGGGGAAAAAGGTTA	BA_0576,BA_0579,BA_0577,BA_0578
3656020	3656045	-	BAMEG_sigBi_002722	BAMEG_OPERON_2204	4.83e-05	23.5	1.68e-08	21.0159	ATGATTAATATTGGGGAAAAAGGTTA	BAMEG_4010,BAMEG_4009,BAMEG_4008,BAMEG_4007
560966	560991	+	BCA_sigBi_000201	BCA_OPERON_205	4.83e-05	23.5	1.68e-08	21.0159	ATGATTAATATTGGGGAAAAAGGTTA	BCA_0607,BCA_0608,BCA_0609,BCA_0610
2923256	2923281	-	BA_sigBi_002430	BA_OPERON_1646	0	27.9	5.73e-10	28.0339	AGGTTTAACATCTTTAAAATAGGTGT	BA_3176
2954232	2954257	-	BcerKBAB4_sigBi_002402	BcerKBAB4_OPERON_1606	0	24.44	2.3e-05	0	AGTTTAACATCTTTAAAATAGGTGTA	BcerKBAB4_2904
2923384	2923409	-	GBAA_sigBi_002431	GBAA_OPERON_1609	0	27.9	5.73e-10	28.0339	AGGTTTAACATCTTTAAAATAGGTGT	GBAA_3176
2970984	2971009	-	BCA_sigBi_002447	BCA_OPERON_1698	0	27.9	5.73e-10	28.0339	AGGTTTAACATCTTTAAAATAGGTGT	BCA_3201,BCA_3200,BCA_3199
2955118	2955143	-	BCAH187_sigBi_002416	BCAH187_OPERON_1718	0	29.96	1.47e-10	29.9137	AGGTTTAACATTTTTAAAATAGGTGT	BCAH187_A3186,BCAH187_A3184,BCAH187_A3185
2966238	2966263	-	BCE_sigBi_002486	BCE_OPERON_1854	4.83e-05	23.18	1.1e-08	22.1438	AGGTTTAATATCTTTAAAATAGGTGT	BCE_3169,BCE_3167,BCE_3168
2998417	2998442	-	BCZK_sigBi_002545	BCZK_OPERON_1542	0	27.9	5.73e-10	28.0339	AGGTTTAACATCTTTAAAATAGGTGT	BCZK2869,BCZK2867,BCZK2868
1082284	1082309	+	BCZK_sigBi_000399	BCZK_OPERON_485	0.003141	16.64	2.95e-07	11.9927	AGATATAAAATTTTCGTTTTTGGGGA	BCZK0977
998231	998256	-	BCZK_sigBi_001930	BCZK_OPERON_419	0.0006282	20.14	1.13e-07	15.1258	ATGCATAAAACTTTCGTTATAGGGGA	BCZK0876
4350866	4350891	+	BCAH820_sigBi_001436	BCAH820_OPERON_2500	0.0006282	19.97	2.26e-07	12.87	ATGAATAAAATCACAAAAAAAGGGAA	BCAH820_4593
4277578	4277603	+	BCE_sigBi_001433	BCE_OPERON_2651	0.0006282	19.97	2.26e-07	12.87	ATGAATAAAATCACAAAAAAAGGGAA	BCE_4614
2267290	2267315	+	BC_sigBi_000893	BC_OPERON_1163	0.0007248	19.44	2.02e-07	13.2459	TTGTTTAAAGTAGAGAAAATAGGTTA	BC2319
3083546	3083571	+	BCB4264_sigBi_001215	BCB4264_OPERON_1742	0.004929	15.67	1.73e-07	13.7472	ATGAATACAGTTTTTATTATCGTTTT	BCB4264_A3201
2045648	2045673	-	BC_sigBi_002254	BC_OPERON_1044	0.0011114	18.57	7.35e-08	16.5043	AGGATTAATTTTATGTAAAAGGGGTA	BC2099
2059037	2059062	-	BCAH187_sigBi_002101	BCAH187_OPERON_1083	0.0011114	18.57	7.35e-08	16.5043	AGGATTAATTTTATGTAAAAGGGGTA	BCAH187_A2199
1993293	1993318	-	BCG9842_sigBi_002205	BCG9842_OPERON_1007	0.0011114	18.57	7.35e-08	16.5043	AGGATTAATTTTATGTAAAAGGGGTA	BCG9842_B3199
2057849	2057874	-	BCQ_sigBi_002085	BCQ_OPERON_1036	0.0011114	18.57	7.35e-08	16.5043	AGGATTAATTTTATGTAAAAGGGGTA	BCQ_2083
2006268	2006293	-	BMB171_sigBi_002189	BMB171_OPERON_1016	0.0011114	18.57	7.35e-08	16.5043	AGGATTAATTTTATGTAAAAGGGGTA	BMB171_C1886
2343481	2343506	+	BAS_sigBi_000901	BAS_OPERON_1204	0.0011114	18.48	1.13e-07	15.1258	AAGTTTAACGCAGCTTTATACGGTTA	BAS2343
3253688	3253713	-	BAMEG_sigBi_002588	BAMEG_OPERON_1987	0	29.82	2.17e-10	29.4124	ATGTTTAAAACTAATTTTTATGGGTA	BAMEG_3581,BAMEG_3577,BAMEG_3579,BAMEG_3580,BAMEG_3578
985234	985259	+	GBAA_sigBi_000358	GBAA_OPERON_485	0	29.82	2.17e-10	29.4124	ATGTTTAAAACTAATTTTTATGGGTA	GBAA_0990,GBAA_0992,GBAA_0994,GBAA_0991,GBAA_0993
1026367	1026392	+	BCAH820_sigBi_000371	BCAH820_OPERON_520	0	29.82	2.17e-10	29.4124	ATGTTTAAAACTAATTTTTATGGGTA	BCAH820_1066,BCAH820_1069,BCAH820_1068,BCAH820_1070,BCAH820_1067
985661	985686	+	BcerKBAB4_sigBi_000349	BcerKBAB4_OPERON_449	0	29.82	2.17e-10	29.4124	ATGTTTAAAACTAATTTTTATGGGTA	BcerKBAB4_0901,BcerKBAB4_0904,BcerKBAB4_0902,BcerKBAB4_0903
1895519	1895544	-	BAMEG_sigBi_002047	BC_OPERON_965	0.0011114	18.48	1.13e-07	15.1258	AAGTTTAACGCAGCTTTATACGGTTA	BC1948
825222	825247	+	BALH_sigBi_000298	BALH_OPERON_320	0.0050739	15.55	4.25e-07	10.7395	AGGTAAAAAACTGACAAATTTGTGGA	BALH_0719,BALH_0720,BALH_0717,BALH_0722,BALH_0721,BALH_0718
236424	236449	+	BCE_sigBi_000087	BCE_OPERON_92	0.0011114	18.7	2.1e-07	13.1206	ATGAATCACCTTATTGAAAAAGGTTA	BCE_0233
882830	882855	+	BcerKBAB4_sigBi_000295	BcerKBAB4_OPERON_357	0.0006765	19.67	7.06e-08	16.6296	ATGAATACAATTTCTGAAATCGTTGT	BcerKBAB4_0787
2697241	2697266	-	BCQ_sigBi_002309	BCB4264_OPERON_1469	0.0007248	19.43	2.54e-07	12.494	ATGTTTATACTTTCATTTATTGGTTT	BCB4264_A2800,BCB4264_A2801,BCB4264_A2802
5164116	5164141	+	BA_sigBi_001602	BA_OPERON_2961	0.0005799	20.56	2.18e-07	12.9953	ATATTTAAAATAAAAAATAAGGTGTA	BA_5678
5164142	5164167	+	BAA_sigBi_001602	BAA_OPERON_2792	0.0005799	20.56	2.18e-07	12.9953	ATATTTAAAATAAAAAATAAGGTGTA	BAA_5708
5119106	5119131	+	BACI_sigBi_001578	BACI_OPERON_2789	0.0005799	20.56	2.18e-07	12.9953	ATATTTAAAATAAAAAATAAGGTGTA	BACI_c54230
5193955	5193980	+	BALH_sigBi_001610	BALH_OPERON_2604	0.0005799	20.56	2.18e-07	12.9953	ATATTTAAAATAAAAAATAAGGTGTA	BALH_4932
5166814	5166839	+	BAMEG_sigBi_001507	BAMEG_OPERON_3079	0.0005799	20.56	2.18e-07	12.9953	ATATTTAAAATAAAAAATAAGGTGTA	BAMEG_5725
5165488	5165513	+	BAS_sigBi_001602	BAS_OPERON_2840	0.0005799	20.56	2.18e-07	12.9953	ATATTTAAAATAAAAAATAAGGTGTA	BAS5281
5206331	5206356	+	BCA_sigBi_001598	BCA_OPERON_2967	0.0005799	20.56	2.18e-07	12.9953	ATATTTAAAATAAAAAATAAGGTGTA	BCA_5581
5227973	5227998	+	BCAH820_sigBi_001626	BCAH820_OPERON_2989	0.0005799	20.56	2.18e-07	12.9953	ATATTTAAAATAAAAAATAAGGTGTA	BCAH820_5524
5235799	5235824	+	BCZK_sigBi_001661	BCZK_OPERON_2745	0.0005799	20.56	2.18e-07	12.9953	ATATTTAAAATAAAAAATAAGGTGTA	BCZK5125
5164242	5164267	+	GBAA_sigBi_001602	GBAA_OPERON_2891	0.0005799	20.56	2.18e-07	12.9953	ATATTTAAAATAAAAAATAAGGTGTA	GBAA_5678
4191638	4191663	-	BCE_sigBi_002934	BC_OPERON_2366	0.0006765	19.69	1.8e-07	13.6219	ATATATAAATTTTATTTAAATGGGGA	BC4245
2252722	2252747	+	BCB4264_sigBi_000859	BCB4264_OPERON_1153	0.0007248	19.44	2.02e-07	13.2459	TTGTTTAAAGTAGAGAAAATAGGTTA	BCB4264_A2349
804383	804408	+	BAS_sigBi_000302	BAS_OPERON_342	0.0050739	15.55	4.25e-07	10.7395	AGGTAAAAAACTGACAAATTTGTGGA	BAS0753,BAS0754,BAS0756,BAS0750,BAS0752,BAS0755,BAS0751
787401	787426	+	BCZK_sigBi_000282	BCZK_OPERON_285	0.0050739	15.55	4.25e-07	10.7395	AGGTAAAAAACTGACAAATTTGTGGA	BCZK0688,BCZK0691,BCZK0687,BCZK0685,BCZK0689,BCZK0690,BCZK0686
2024377	2024402	-	BCG9842_sigBi_002213	BACI_OPERON_987	0.0012564	18.21	9.29e-08	15.7524	ATGTTTAATTTAAATAAAAAAGTGGT	BACI_c21580
2265714	2265739	+	BCAH187_sigBi_000821	BCAH187_OPERON_1235	0.0009181	18.96	3.06e-07	11.8674	ATATATAAAGTTTATATAAACGGTGT	BCAH187_A2430
788102	788127	+	BT9727_sigBi_000295	BT9727_OPERON_296	0.0021745	17.48	4.1e-07	10.8648	ATGATTATCATTATTAATTACGTTGA	BT9727_0682
2717868	2717893	-	BcerKBAB4_sigBi_002311	BAMEG_OPERON_1698	0.0008698	19.15	1.66e-06	5.60134	ATATTTAAAATATGAAAAATGGAGTA	BAMEG_2974
479913	479938	+	BcerKBAB4_sigBi_000146	BcerKBAB4_OPERON_182	0.0027061	17.13	3.68e-07	11.2408	ATGTTTACAGCTGTGAAAAAGGATTA	BcerKBAB4_0425,BcerKBAB4_0422,BcerKBAB4_0420,BcerKBAB4_0424,BcerKBAB4_0423,BcerKBAB4_0421
773442	773467	+	BACI_sigBi_000290	BACI_OPERON_302	0.0028027	16.97	3.06e-07	11.8674	AGGTAAAAAACTGACAAATTTGTGTA	BACI_c08240,BACI_c08230,BACI_c08250,BACI_c08220,BACI_c08190,BACI_c08200,BACI_c08210
3457061	3457086	-	BAA_sigBi_002673	BALH_OPERON_1802	0.0008698	19.26	1.13e-07	15.1258	AAGATTAAAATTACATTAATGGGTTT	BALH_3257,BALH_3258
2671676	2671701	+	BCB4264_sigBi_001083	BCB4264_OPERON_1452	0.0083116	14.31	2.18e-07	12.9953	AAGATTAACTTAGAGGAAATTGTGTA	BCB4264_A2768
1025089	1025114	-	BALH_sigBi_001899	BALH_OPERON_423	0	34.32	4.63e-12	33.4227	AGGTTTAACATTTTTTAAAACGGGTA	BALH_0894,BALH_0892,BALH_0893
3246129	3246154	+	BAMEG_sigBi_001079	BAMEG_OPERON_1986	0	36.61	2.63e-13	35.4278	ATGTTTAACATTTTTTAAAACGGGTA	BAMEG_3574,BAMEG_3576,BAMEG_3575
991154	991179	-	BC_sigBi_002029	BC_OPERON_455	0	34.3	7.25e-12	33.0467	ATGTTTAACATTTTTTTAAACGGGTA	BC1009,BC1007,BC1008
979330	979355	-	BCA_sigBi_001864	BCA_OPERON_422	0	34.32	4.63e-12	33.4227	AGGTTTAACATTTTTTAAAACGGGTA	BCA_1034,BCA_1032,BCA_1033
1096605	1096630	-	BCAH187_sigBi_001875	BCAH187_OPERON_561	0	32.41	6.3e-11	30.9163	ATGTTTAACTTTTTTTAAAACGGGTA	BCAH187_A1164,BCAH187_A1162,BCAH187_A1163
1105209	1105234	-	BCE_sigBi_001912	BCE_OPERON_627	0	32.01	5.63e-11	31.0416	AGGTTTAACATTTTTTTAAACGGGTA	BCE_1091,BCE_1089,BCE_1090
993369	993394	-	BcerKBAB4_sigBi_001866	BcerKBAB4_OPERON_451	0	36.61	2.63e-13	35.4278	ATGTTTAACATTTTTTAAAACGGGTA	BcerKBAB4_0908,BcerKBAB4_0906,BcerKBAB4_0907
1019139	1019164	-	BCZK_sigBi_001949	BCZK_OPERON_434	0	36.61	2.63e-13	35.4278	ATGTTTAACATTTTTTAAAACGGGTA	BCZK0901,BCZK0899,BCZK0900
1016578	1016603	-	BT9727_sigBi_001922	BT9727_OPERON_450	0	36.61	2.63e-13	35.4278	ATGTTTAACATTTTTTAAAACGGGTA	BT9727_0918,BT9727_0916,BT9727_0917
3205412	3205437	-	BCE_sigBi_002593	BCE_OPERON_2058	0.0011114	18.5	3.55e-07	11.3661	ATCATTAATATTTATGTAAAAGGGGA	BCE_3439
3619825	3619850	-	BcerKBAB4_sigBi_002659	BcerKBAB4_OPERON_2058	0.0023678	17.38	6.36e-06	0	ATGTATAAAACTTCCAAATTGCTTAA	BcerKBAB4_3561,BcerKBAB4_3560,BcerKBAB4_3559,BcerKBAB4_3558,BcerKBAB4_3557,BcerKBAB4_3556,BcerKBAB4_3555,BcerKBAB4_3554,BcerKBAB4_3553,BcerKBAB4_3552,BcerKBAB4_3551,BcerKBAB4_3550
2648750	2648775	-	BA_sigBi_002313	BA_OPERON_1448	0.0008698	19.15	1.66e-06	5.60134	ATATTTAAAATATGAAAAATGGAGTA	BA_2857
2648779	2648804	-	BAA_sigBi_002313	BAA_OPERON_1356	0.0008698	19.15	1.66e-06	5.60134	ATATTTAAAATATGAAAAATGGAGTA	BAA_2917
2647265	2647290	-	BACI_sigBi_002297	BACI_OPERON_1398	0.0008698	19.15	1.66e-06	5.60134	ATATTTAAAATATGAAAAATGGAGTA	BACI_c28220
2723753	2723778	-	BALH_sigBi_002370	BALH_OPERON_1350	0.0008698	19.15	1.66e-06	5.60134	ATATTTAAAATATGAAAAATGGAGTA	BALH_2562
1589786	1589811	+	BAMEG_sigBi_000636	BAMEG_OPERON_968	0.0008698	19.15	1.66e-06	5.60134	ATATTTAAAATATGAAAAATGGAGTA	BAMEG_1741
2649215	2649240	-	BAS_sigBi_002314	BAS_OPERON_1389	0.0008698	19.15	1.66e-06	5.60134	ATATTTAAAATATGAAAAATGGAGTA	BAS2663
2722747	2722772	-	BCA_sigBi_002343	BCA_OPERON_1518	0.0008698	19.15	1.66e-06	5.60134	ATATTTAAAATATGAAAAATGGAGTA	BCA_2937
2714528	2714553	-	BCAH820_sigBi_002404	BCAH820_OPERON_1516	0.0008698	19.15	1.66e-06	5.60134	ATATTTAAAATATGAAAAATGGAGTA	BCAH820_2862
2721816	2721841	-	BCE_sigBi_002379	BCE_OPERON_1669	0.0008698	19.15	1.66e-06	5.60134	ATATTTAAAATATGAAAAATGGAGTA	BCE_2887
2704689	2704714	-	BCZK_sigBi_002407	BCZK_OPERON_1353	0.0008698	19.15	1.66e-06	5.60134	ATATTTAAAATATGAAAAATGGAGTA	BCZK2584
2687226	2687251	-	BT9727_sigBi_002385	BT9727_OPERON_1371	0.0008698	19.15	1.66e-06	5.60134	ATATTTAAAATATGAAAAATGGAGTA	BT9727_2615
2648879	2648904	-	GBAA_sigBi_002313	GBAA_OPERON_1425	0.0008698	19.15	1.66e-06	5.60134	ATATTTAAAATATGAAAAATGGAGTA	GBAA_2857
967300	967325	+	BACI_sigBi_000349	BACI_OPERON_433	0	30.14	4.09e-10	28.5352	ATGTTTAACATTTCGAAAATAGGTGT	BACI_c10210,BACI_c10190,BACI_c10200
1015979	1016004	+	BALH_sigBi_000359	BALH_OPERON_420	0	30.14	4.09e-10	28.5352	ATGTTTAACATTTCGAAAATAGGTGT	BALH_0885,BALH_0883,BALH_0884
3255246	3255271	-	BAMEG_sigBi_002590	BAMEG_OPERON_1989	0	30.14	4.09e-10	28.5352	ATGTTTAACATTTCGAAAATAGGTGT	BAMEG_3583,BAMEG_3585,BAMEG_3584
1087486	1087511	+	BCAH187_sigBi_000394	BCAH187_OPERON_558	0	30.14	4.09e-10	28.5352	ATGTTTAACATTTCGAAAATAGGTGT	BCAH187_A1155,BCAH187_A1153,BCAH187_A1154
1096103	1096128	+	BCE_sigBi_000390	BCE_OPERON_624	0	30.14	6.22e-10	27.9086	ATGTTTAACATTTCGAAAATGGGTGT	BCE_1082,BCE_1080,BCE_1081
983676	983701	+	GBAA_sigBi_000356	GBAA_OPERON_483	0	30.14	4.09e-10	28.5352	ATGTTTAACATTTCGAAAATAGGTGT	GBAA_0988,GBAA_0986,GBAA_0987
995343	995368	-	BMB171_sigBi_001961	BMB171_OPERON_461	0.0004832	21.15	3.74e-08	18.6348	ATGTATAAACATTATTTTTAGGGGGA	BMB171_C0873
995375	995400	-	BMB171_sigBi_001962	BMB171_OPERON_461	0	30.68	1.2e-10	30.1643	ATGTTTAAACCTTATAAATTTGTGTA	BMB171_C0873
2177523	2177548	-	BAA_sigBi_002142	BAA_OPERON_1073	0.0041558	15.9	3.96e-07	10.9902	ATGTTTTACCTTTTGGTTTTTGTGTT	BAA_2400
2153750	2153775	-	BACI_sigBi_002117	BACI_OPERON_1064	0.0041558	15.9	3.96e-07	10.9902	ATGTTTTACCTTTTGGTTTTTGTGTT	BACI_c22870
2234300	2234325	-	BALH_sigBi_002189	BALH_OPERON_1046	0.0041558	15.9	3.96e-07	10.9902	ATGTTTTACCTTTTGGTTTTTGTGTT	BALH_2083
2061601	2061626	+	BAMEG_sigBi_000808	BAMEG_OPERON_1298	0.0041558	15.9	3.96e-07	10.9902	ATGTTTTACCTTTTGGTTTTTGTGTT	BAMEG_2258
2177527	2177552	-	BAS_sigBi_002143	BAS_OPERON_1095	0.0041558	15.9	3.96e-07	10.9902	ATGTTTTACCTTTTGGTTTTTGTGTT	BAS2182
2241239	2241264	-	BCA_sigBi_002169	BCA_OPERON_1178	0.0041558	15.9	3.96e-07	10.9902	ATGTTTTACCTTTTGGTTTTTGTGTT	BCA_2407
2276887	2276912	-	BCAH187_sigBi_002148	BCAH187_OPERON_1246	0.0041558	15.9	3.96e-07	10.9902	ATGTTTTACCTTTTGGTTTTTGTGTT	BCAH187_A2441
2241412	2241437	-	BCAH820_sigBi_002211	BCAH820_OPERON_1207	0.0041558	15.9	3.96e-07	10.9902	ATGTTTTACCTTTTGGTTTTTGTGTT	BCAH820_2361
2232280	2232305	-	BCQ_sigBi_002126	BCQ_OPERON_1143	0.0041558	15.9	3.96e-07	10.9902	ATGTTTTACCTTTTGGTTTTTGTGTT	BCQ_2265
2225905	2225930	-	BCZK_sigBi_002233	BCZK_OPERON_1050	0.0041558	15.9	3.96e-07	10.9902	ATGTTTTACCTTTTGGTTTTTGTGTT	BCZK2105
2197113	2197138	-	BT9727_sigBi_002198	BT9727_OPERON_1053	0.0041558	15.9	3.96e-07	10.9902	ATGTTTTACCTTTTGGTTTTTGTGTT	BT9727_2119
953626	953651	-	BCAH187_sigBi_001836	BCAH187_OPERON_458	0.0008698	19.12	4.76e-08	17.8828	ATGTTTACGTCCTAATAAAAAGGGTA	BCAH187_A1027
981652	981677	+	BCAH820_sigBi_000349	BCAH820_OPERON_476	0.0003383	21.6	9.29e-08	15.7524	TGGATTAAAATTTATTATAATGTGTA	BCAH820_1012
4563061	4563086	+	BCAH187_sigBi_001452	BCAH187_OPERON_2662	0.0006282	20.32	2.02e-07	13.2459	ATGTTTAAAATATTAATTATCGGTAT	BCAH187_A4930
4503480	4503505	+	BCQ_sigBi_001435	BCQ_OPERON_2471	0.0006282	20.32	2.02e-07	13.2459	ATGTTTAAAATATTAATTATCGGTAT	BCQ_4605
4573012	4573037	+	BT9727_sigBi_001504	BT9727_OPERON_2418	0.0006282	20.32	2.02e-07	13.2459	ATGTTTAAAATATTAATTATCGGTAT	BT9727_4524
4563753	4563778	+	BCE_sigBi_001497	BCE_OPERON_2848	0.0006282	20.32	2.02e-07	13.2459	ATGTTTAAAATATTAATTATCGGTAT	BCE_4944
3025997	3026022	-	BCE_sigBi_002510	BCE_OPERON_1905	0.0018846	17.67	2.44e-07	12.6193	ATGATTTAAGCTGTTTTTAAAGGGGA	BCE_3235
3376016	3376041	+	BC_sigBi_001322	BC_OPERON_1967	0.002996	16.74	3.42e-07	11.4914	AGAAATAACATATTTAATAATGTGTA	BC3417
2343429	2343454	+	BA_sigBi_000900	BA_OPERON_1270	0.0011114	18.48	1.13e-07	15.1258	AAGTTTAACGCAGCTTTATACGGTTA	BA_2523
2343453	2343478	+	BAA_sigBi_000900	BAA_OPERON_1183	0.0011114	18.48	1.13e-07	15.1258	AAGTTTAACGCAGCTTTATACGGTTA	BAA_2583
2346973	2346998	+	BACI_sigBi_000890	BACI_OPERON_1209	0.0011114	18.48	1.13e-07	15.1258	AAGTTTAACGCAGCTTTATACGGTTA	BACI_c24920
2391960	2391985	+	BT9727_sigBi_000921	BT9727_OPERON_1187	0.0011114	18.48	1.13e-07	15.1258	AAGTTTAACGCAGCTTTATACGGTTA	BT9727_2306
2343553	2343578	+	GBAA_sigBi_000900	GBAA_OPERON_1245	0.0011114	18.48	1.13e-07	15.1258	AAGTTTAACGCAGCTTTATACGGTTA	GBAA_2523
2177499	2177524	-	BA_sigBi_002142	BA_OPERON_1157	0.0041558	15.9	3.96e-07	10.9902	ATGTTTTACCTTTTGGTTTTTGTGTT	BA_2344
2261455	2261480	-	BCE_sigBi_002185	BCE_OPERON_1336	0.0041558	15.9	3.96e-07	10.9902	ATGTTTTACCTTTTGGTTTTTGTGTT	BCE_2369
2177623	2177648	-	GBAA_sigBi_002142	GBAA_OPERON_1136	0.0041558	15.9	3.96e-07	10.9902	ATGTTTTACCTTTTGGTTTTTGTGTT	GBAA_2344
2167101	2167126	-	BCG9842_sigBi_002255	BCG9842_OPERON_1105	0.0041558	15.9	3.96e-07	10.9902	ATGTTTTACCTTTTGGTTTTTGTGTT	BCG9842_B3014
983675	983700	+	BA_sigBi_000356	BA_OPERON_487	0	30.14	4.09e-10	28.5352	ATGTTTAACATTTCGAAAATAGGTGT	BA_0987,BA_0986,BA_0988
983576	983601	+	BAA_sigBi_000356	BAA_OPERON_465	0	30.14	4.09e-10	28.5352	ATGTTTAACATTTCGAAAATAGGTGT	BAA_1081,BAA_1080,BAA_1082
1007461	1007486	+	BT9727_sigBi_000368	BT9727_OPERON_447	0	30.14	4.09e-10	28.5352	ATGTTTAACATTTCGAAAATAGGTGT	BT9727_0908,BT9727_0907,BT9727_0909
970209	970234	+	BCA_sigBi_000343	BCA_OPERON_419	0	30.14	6.22e-10	27.9086	ATGTTTAACATTTCGAAAATGGGTGT	BCA_1024,BCA_1025,BCA_1023
984119	984144	+	BcerKBAB4_sigBi_000347	BcerKBAB4_OPERON_447	0	30.14	6.22e-10	27.9086	ATGTTTAACATTTCGAAAATGGGTGT	BcerKBAB4_0898,BcerKBAB4_0899,BcerKBAB4_0897
993913	993938	+	BMB171_sigBi_000362	BMB171_OPERON_462	0	30.14	4.09e-10	28.5352	ATGTTTAACATTTCGAAAATAGGTGT	BMB171_C0875,BMB171_C0876,BMB171_C0874
985137	985162	-	BA_sigBi_001868	BA_OPERON_488	0	30.68	1.2e-10	30.1643	ATGTTTAAACCTTATAAATTTGTGTA	BA_0989
985038	985063	-	BAA_sigBi_001868	BAA_OPERON_466	0	30.68	1.2e-10	30.1643	ATGTTTAAACCTTATAAATTTGTGTA	BAA_1083
968763	968788	-	BACI_sigBi_001845	BACI_OPERON_434	0	30.68	1.2e-10	30.1643	ATGTTTAAACCTTATAAATTTGTGTA	BACI_c10220
1017411	1017436	-	BALH_sigBi_001896	BALH_OPERON_421	0.0004832	21.15	3.74e-08	18.6348	ATGTATAAACATTATTTTTAGGGGGA	BALH_0886
1017443	1017468	-	BALH_sigBi_001897	BALH_OPERON_421	0	30.68	1.2e-10	30.1643	ATGTTTAAACCTTATAAATTTGTGTA	BALH_0886
3253784	3253809	+	BAMEG_sigBi_001081	BAMEG_OPERON_1988	0	30.68	1.2e-10	30.1643	ATGTTTAAACCTTATAAATTTGTGTA	BAMEG_3582
985032	985057	-	BAS_sigBi_001868	BAS_OPERON_448	0	30.68	1.2e-10	30.1643	ATGTTTAAACCTTATAAATTTGTGTA	BAS0925
983470	983495	-	BC_sigBi_002027	BC_OPERON_453	0.0004832	21.15	3.74e-08	18.6348	ATGTATAAACATTATTTTTAGGGGGA	BC1001
983502	983527	-	BC_sigBi_002028	BC_OPERON_453	0	31.66	5.63e-11	31.0416	ATGTTTAAAACTTATAATTTTGTGTA	BC1001
971640	971665	-	BCA_sigBi_001860	BCA_OPERON_420	0.0004832	21.15	3.74e-08	18.6348	ATGTATAAACATTATTTTTAGGGGGA	BCA_1026
971672	971697	-	BCA_sigBi_001861	BCA_OPERON_420	0	30.68	1.2e-10	30.1643	ATGTTTAAACCTTATAAATTTGTGTA	BCA_1026
1088949	1088974	-	BCAH187_sigBi_001872	BCAH187_OPERON_559	0	30.68	1.2e-10	30.1643	ATGTTTAAACCTTATAAATTTGTGTA	BCAH187_A1156
1026271	1026296	-	BCAH820_sigBi_001919	BCAH820_OPERON_519	0	30.68	1.2e-10	30.1643	ATGTTTAAACCTTATAAATTTGTGTA	BCAH820_1065
1009552	1009577	-	BCB4264_sigBi_002005	BCB4264_OPERON_461	0.0004832	21.15	3.74e-08	18.6348	ATGTATAAACATTATTTTTAGGGGGA	BCB4264_A1030
1009584	1009609	-	BCB4264_sigBi_002006	BCB4264_OPERON_461	0	31.66	5.63e-11	31.0416	ATGTTTAAAACTTATAATTTTGTGTA	BCB4264_A1030
1097521	1097546	-	BCE_sigBi_001910	BCE_OPERON_625	0.0004832	21.15	3.74e-08	18.6348	ATGTATAAACATTATTTTTAGGGGGA	BCE_1083
1097553	1097578	-	BCE_sigBi_001911	BCE_OPERON_625	0	30.29	1.62e-10	29.7884	ATGTTTAAAGCTTATAAATTTGTGTA	BCE_1083
985532	985557	-	BcerKBAB4_sigBi_001864	BcerKBAB4_OPERON_448	0.0004832	21.15	3.74e-08	18.6348	ATGTATAAACATTATTTTTAGGGGGA	BcerKBAB4_0900
985564	985589	-	BcerKBAB4_sigBi_001865	BcerKBAB4_OPERON_448	0	30.68	1.2e-10	30.1643	ATGTTTAAACCTTATAAATTTGTGTA	BcerKBAB4_0900
984155	984180	-	BCG9842_sigBi_001984	BCG9842_OPERON_458	0.0004832	21.15	3.74e-08	18.6348	ATGTATAAACATTATTTTTAGGGGGA	BCG9842_B4273
984187	984212	-	BCG9842_sigBi_001985	BCG9842_OPERON_458	0	30.68	1.2e-10	30.1643	ATGTTTAAACCTTATAAATTTGTGTA	BCG9842_B4273
1059081	1059106	-	BCQ_sigBi_001843	BCQ_OPERON_508	0	30.68	1.2e-10	30.1643	ATGTTTAAACCTTATAAATTTGTGTA	BCQ_1065
1011452	1011477	-	BCZK_sigBi_001946	BCZK_OPERON_432	0.0004832	21.15	3.74e-08	18.6348	ATGTATAAACATTATTTTTAGGGGGA	BCZK0893
1011484	1011509	-	BCZK_sigBi_001947	BCZK_OPERON_432	0	30.68	1.2e-10	30.1643	ATGTTTAAACCTTATAAATTTGTGTA	BCZK0893
1008891	1008916	-	BT9727_sigBi_001919	BT9727_OPERON_448	0.0008698	19.08	6.79e-08	16.7549	ATGTATAAACACTATTTTTAGGGGGA	BT9727_0910
1008923	1008948	-	BT9727_sigBi_001920	BT9727_OPERON_448	0	30.68	1.2e-10	30.1643	ATGTTTAAACCTTATAAATTTGTGTA	BT9727_0910
985138	985163	-	GBAA_sigBi_001868	GBAA_OPERON_484	0	30.68	1.2e-10	30.1643	ATGTTTAAACCTTATAAATTTGTGTA	GBAA_0989
2452643	2452668	+	BA_sigBi_000957	BA_OPERON_1334	0.0006282	19.94	1.73e-07	13.7472	ATGAATAAAACTTACTAATTAGAGTT	BA_2635
1786304	1786329	-	BAMEG_sigBi_001990	BAMEG_OPERON_1099	0.0006282	19.94	1.73e-07	13.7472	ATGAATAAAACTTACTAATTAGAGTT	BAMEG_1957
2452695	2452720	+	BAS_sigBi_000958	BAS_OPERON_1269	0.0006282	19.94	1.73e-07	13.7472	ATGAATAAAACTTACTAATTAGAGTT	BAS2455
2452767	2452792	+	GBAA_sigBi_000957	GBAA_OPERON_1309	0.0006282	19.94	1.73e-07	13.7472	ATGAATAAAACTTACTAATTAGAGTT	GBAA_2635
4777797	4777822	-	BACI_sigBi_003106	BACI_OPERON_2636	0.0026095	17.2	1.09e-07	15.2511	ATGAATAAGCATTATGAAAAAGGTGA	BACI_c50840,BACI_c50830
2414918	2414943	-	BAMEG_sigBi_002267	BCZK_OPERON_1168	0.0007732	19.32	1.87e-07	13.4966	ATGTACAAAACATAGAAAAATGTTTA	BCZK2275
3586344	3586369	+	BcerKBAB4_sigBi_001281	BcerKBAB4_OPERON_2054	0.0090848	14.13	4.57e-07	10.4889	ATGTATAATGATTCTATTATTGTGTT	BcerKBAB4_3537
3588015	3588040	+	BcerKBAB4_sigBi_001284	BcerKBAB4_OPERON_2054	0.0004832	21.23	4.57e-08	18.0082	ATGAATAAACTCAGTTAAATCGTTTA	BcerKBAB4_3537
2292424	2292449	-	BcerKBAB4_sigBi_002137	BcerKBAB4_OPERON_1160	0.0011114	18.58	3.96e-07	10.9902	ATGATTAAAATTAGTAAATTTCTTTT	BcerKBAB4_2221
865117	865142	-	BMB171_sigBi_001917	BMB171_OPERON_361	0.0019813	17.58	1.46e-06	6.10263	ATATTTTAAATAAATAAAAATGGTTA	BMB171_C0755,BMB171_C0756
1927375	1927400	-	BcerKBAB4_sigBi_002047	BcerKBAB4_OPERON_947	0.0026095	17.23	1.88e-06	5.10006	ATATTTAACATTTTTAAAAGGGTTGT	BcerKBAB4_1856
781551	781576	+	BAMEG_sigBi_000277	BAMEG_OPERON_388	0.0008698	19.26	1.13e-07	15.1258	AAGATTAAAATTACATTAATGGGTTT	BAMEG_0877
593971	593996	-	BMB171_sigBi_001839	BMB171_OPERON_239	0.0004349	21.3	3.89e-08	18.5094	ATGATTAATACTTCAATATAAGGTGA	BMB171_C0507,BMB171_C0506,BMB171_C0508
2232705	2232730	+	BcerKBAB4_sigBi_000853	BcerKBAB4_OPERON_1126	0.0025611	17.25	4.41e-07	10.6142	ATGTAGAAAATTGTAAAAAACGTTGT	BcerKBAB4_2173
5200861	5200886	-	BT9727_sigBi_003321	BCB4264_OPERON_2954	0.0033826	16.44	3.82e-07	11.1155	ATGTTTATCGTTATTATTAATGTTTT	BCB4264_A5402
213506	213531	+	BcerKBAB4_sigBi_000068	BcerKBAB4_OPERON_65	0.0097613	13.91	3.68e-07	11.2408	ATGTATACTATCGAAATAAAGGTGTA	BcerKBAB4_0204
4994288	4994313	-	GBAA_sigBi_003195	GBAA_OPERON_2814	0.001788	17.86	2.06e-06	4.72409	ATTTTTAAATTTTGATAAAGAGGGTA	GBAA_5503,GBAA_5505,GBAA_5501,GBAA_5506,GBAA_5502,GBAA_5504,GBAA_5500
972429	972454	-	BAA_sigBi_001855	BAA_OPERON_455	0.0006282	20.14	1.13e-07	15.1258	ATGCATAAAACTTTCGTTATAGGGGA	BAA_1068
3266392	3266417	+	BAMEG_sigBi_001094	BAMEG_OPERON_2001	0.0006282	20.14	1.13e-07	15.1258	ATGCATAAAACTTTCGTTATAGGGGA	BAMEG_3599
1015693	1015718	-	BCAH820_sigBi_001909	BCAH820_OPERON_510	0.0005799	20.47	1.13e-07	15.1258	ATGCATAAAATTTTCGTTATAGGGGA	BCAH820_1051
2788475	2788500	-	BCE_sigBi_002410	BCB4264_OPERON_1534	0.0007248	19.43	2.54e-07	12.494	ATGTTTATACTTTCATTTATTGGTTT	BCB4264_A2908
3457161	3457186	-	GBAA_sigBi_002673	BCG9842_OPERON_2085	0.0008698	19.26	1.13e-07	15.1258	AAGATTAAAATTACATTAATGGGTTT	BCG9842_B1684
2094576	2094601	-	BCE_sigBi_002148	BCE_OPERON_1219	0.0011114	18.57	7.35e-08	16.5043	AGGATTAATTTTATGTAAAAGGGGTA	BCE_2188
2403423	2403448	+	BCB4264_sigBi_000926	BCB4264_OPERON_1253	0.0027061	17.16	1.99e-06	4.84941	ATAATTAAAATATTTTATAAGTGGTA	BCB4264_A2484
2339309	2339334	-	BALH_sigBi_002225	BALH_OPERON_1112	0.0018846	17.65	4.35e-06	1.59106	ATAATTAAAATAATTTAAAAGGGTAT	BALH_2184
2346283	2346308	-	BCA_sigBi_002203	BCA_OPERON_1247	0.0018846	17.65	4.35e-06	1.59106	ATAATTAAAATAATTTAAAAGGGTAT	BCA_2515
3816483	3816508	-	BA_sigBi_002806	BA_OPERON_2229	0.0012081	18.23	9.29e-08	15.7524	ATGAATAAAAAATAAATAAAAGGTTT	BA_4161
3816510	3816535	-	BAA_sigBi_002807	BAA_OPERON_2087	0.0012081	18.23	9.29e-08	15.7524	ATGAATAAAAAATAAATAAAAGGTTT	BAA_4186
3722941	3722966	-	BACI_sigBi_002740	BACI_OPERON_2050	0.0012081	18.23	9.29e-08	15.7524	ATGAATAAAAAATAAATAAAAGGTTT	BACI_c39080
3802864	3802889	-	BALH_sigBi_002801	BALH_OPERON_1928	0.0012081	18.23	9.29e-08	15.7524	ATGAATAAAAAATAAATAAAAGGTTT	BALH_3579
3817877	3817902	-	BAMEG_sigBi_002804	BAMEG_OPERON_2323	0.0012081	18.23	9.29e-08	15.7524	ATGAATAAAAAATAAATAAAAGGTTT	BAMEG_4204
3816983	3817008	-	BAS_sigBi_002807	BAS_OPERON_2140	0.0012081	18.23	9.29e-08	15.7524	ATGAATAAAAAATAAATAAAAGGTTT	BAS3863
3934359	3934384	-	BC_sigBi_003016	BC_OPERON_2227	0.004784	15.71	1.94e-07	13.3713	ATGAATAAAGAATAAATAAAAGGTTT	BC3951
3820176	3820201	-	BCA_sigBi_002785	BCA_OPERON_2196	0.0012081	18.23	9.29e-08	15.7524	ATGAATAAAAAATAAATAAAAGGTTT	BCA_4056
3805940	3805965	-	BCAH187_sigBi_002743	BCAH187_OPERON_2253	0.0012081	18.23	9.29e-08	15.7524	ATGAATAAAAAATAAATAAAAGGTTT	BCAH187_A4070
3806947	3806972	-	BCAH820_sigBi_002871	BCAH820_OPERON_2180	0.0012081	18.23	9.29e-08	15.7524	ATGAATAAAAAATAAATAAAAGGTTT	BCAH820_3966
3976408	3976433	-	BCB4264_sigBi_003012	BCB4264_OPERON_2270	0.004784	15.71	1.94e-07	13.3713	ATGAATAAAGAATAAATAAAAGGTTT	BCB4264_A4054
3748863	3748888	-	BCE_sigBi_002797	BCE_OPERON_2339	0.0012081	18.23	9.29e-08	15.7524	ATGAATAAAAAATAAATAAAAGGTTT	BCE_3998
3831277	3831302	-	BcerKBAB4_sigBi_002720	BcerKBAB4_OPERON_2153	0.0069585	14.77	3.3e-07	11.6168	ATGAATAAAAAATAAAGAAAAGGTTT	BcerKBAB4_3777
3943726	3943751	-	BCG9842_sigBi_002981	BCG9842_OPERON_2329	0.004784	15.71	1.94e-07	13.3713	ATGAATAAAGAATAAATAAAAGGTTT	BCG9842_B1186
3704766	3704791	-	BCQ_sigBi_002709	BCQ_OPERON_2028	0.0012081	18.23	9.29e-08	15.7524	ATGAATAAAAAATAAATAAAAGGTTT	BCQ_3739
3857226	3857251	-	BMB171_sigBi_002934	BMB171_OPERON_2156	0.004784	15.71	1.94e-07	13.3713	ATGAATAAAGAATAAATAAAAGGTTT	BMB171_C3616
3795940	3795965	-	BT9727_sigBi_002846	BT9727_OPERON_2017	0.0012081	18.23	9.29e-08	15.7524	ATGAATAAAAAATAAATAAAAGGTTT	BT9727_3696
3816610	3816635	-	GBAA_sigBi_002807	GBAA_OPERON_2166	0.0012081	18.23	9.29e-08	15.7524	ATGAATAAAAAATAAATAAAAGGTTT	GBAA_4161
583208	583233	+	BAS_sigBi_000225	BAS_OPERON_254	4.83e-05	23.5	1.68e-08	21.0159	ATGATTAATATTGGGGAAAAAGGTTA	BAS0547,BAS0545,BAS0548,BAS0546
560336	560361	+	BC_sigBi_000204	BC_OPERON_223	0	30.35	3.43e-10	28.7858	ATGATTAACATTGGTGAAAAAGGTTA	BC0579,BC0577,BC0580,BC0578
596919	596944	+	BCAH820_sigBi_000221	BCAH820_OPERON_285	4.83e-05	23.5	1.68e-08	21.0159	ATGATTAATATTGGGGAAAAAGGTTA	BCAH820_0634,BCAH820_0632,BCAH820_0635,BCAH820_0633
592659	592684	+	BCB4264_sigBi_000204	BCB4264_OPERON_240	0	30.35	3.43e-10	28.7858	ATGATTAACATTGGTGAAAAAGGTTA	BCB4264_A0616,BCB4264_A0614,BCB4264_A0617,BCB4264_A0615
570538	570563	+	BCZK_sigBi_000205	BCZK_OPERON_206	4.83e-05	23.5	1.68e-08	21.0159	ATGATTAATATTGGGGAAAAAGGTTA	BCZK0491,BCZK0489,BCZK0490,BCZK0492
4996719	4996744	-	BAMEG_sigBi_003193	BAMEG_OPERON_2994	0.001788	17.86	2.06e-06	4.72409	ATTTTTAAATTTTGATAAAGAGGGTA	BAMEG_5546,BAMEG_5548,BAMEG_5551,BAMEG_5547,BAMEG_5549,BAMEG_5550,BAMEG_5552
4994188	4994213	-	BAA_sigBi_003195	BAA_OPERON_2713	0.001788	17.86	2.06e-06	4.72409	ATTTTTAAATTTTGATAAAGAGGGTA	BAA_5527,BAA_5529,BAA_5531,BAA_5533,BAA_5528,BAA_5530,BAA_5532
3208513	3208538	+	BCB4264_sigBi_001250	BCB4264_OPERON_1847	0.0007248	19.45	3.3e-07	11.6168	ATGATTATAACCTCCTAAAAGGTTTA	BCB4264_A3329
1257207	1257232	-	BA_sigBi_001930	BA_OPERON_647	0.0006765	19.56	1.32e-07	14.6245	ATGAATAACATTTTAGAAATTGATGA	BA_1308
1257230	1257255	-	BAA_sigBi_001930	BAA_OPERON_617	0.0006765	19.56	1.32e-07	14.6245	ATGAATAACATTTTAGAAATTGATGA	BAA_1375
1252377	1252402	-	BACI_sigBi_001908	BACI_OPERON_604	0.0006765	19.56	1.32e-07	14.6245	ATGAATAACATTTTAGAAATTGATGA	BACI_c13290
1317175	1317200	-	BALH_sigBi_001968	BALH_OPERON_578	0.0006765	19.56	1.32e-07	14.6245	ATGAATAACATTTTAGAAATTGATGA	BALH_1158
2981841	2981866	+	BAMEG_sigBi_001019	BAMEG_OPERON_1828	0.0006765	19.56	1.32e-07	14.6245	ATGAATAACATTTTAGAAATTGATGA	BAMEG_3289
1257276	1257301	-	BAS_sigBi_001930	BAS_OPERON_595	0.0006765	19.56	1.32e-07	14.6245	ATGAATAACATTTTAGAAATTGATGA	BAS1209
1260225	1260250	-	BCA_sigBi_001933	BCA_OPERON_611	0.0006765	19.56	1.32e-07	14.6245	ATGAATAACATTTTAGAAATTGATGA	BCA_1347
1362435	1362460	-	BCAH187_sigBi_001953	BCAH187_OPERON_721	0.0006765	19.56	1.32e-07	14.6245	ATGAATAACATTTTAGAAATTGATGA	BCAH187_A1449
1322891	1322916	-	BCAH820_sigBi_001986	BCAH820_OPERON_707	0.0006765	19.56	1.32e-07	14.6245	ATGAATAACATTTTAGAAATTGATGA	BCAH820_1385
1413397	1413422	-	BCE_sigBi_001994	BCE_OPERON_819	0.0006765	19.56	1.32e-07	14.6245	ATGAATAACATTTTAGAAATTGATGA	BCE_1409
1361427	1361452	-	BCQ_sigBi_001934	BCQ_OPERON_687	0.0006765	19.56	1.32e-07	14.6245	ATGAATAACATTTTAGAAATTGATGA	BCQ_1369
1292654	1292679	-	BCZK_sigBi_002011	BCZK_OPERON_591	0.0006765	19.56	1.32e-07	14.6245	ATGAATAACATTTTAGAAATTGATGA	BCZK1189
1279869	1279894	-	BT9727_sigBi_001981	BT9727_OPERON_589	0.0006765	19.56	1.32e-07	14.6245	ATGAATAACATTTTAGAAATTGATGA	BT9727_1187
1257330	1257355	-	GBAA_sigBi_001930	GBAA_OPERON_642	0.0006765	19.56	1.32e-07	14.6245	ATGAATAACATTTTAGAAATTGATGA	GBAA_1308
3346236	3346261	-	BACI_sigBi_002600	BACI_OPERON_1891	0.0015463	18.08	1.61e-06	5.72666	ATTTTCAAAATTTATATAATAGTGTA	BACI_c35320
3437029	3437054	-	BCAH820_sigBi_002734	BCAH820_OPERON_2034	0.0015463	18.08	1.61e-06	5.72666	ATTTTCAAAATTTATATAATAGTGTA	BCAH820_3597
3425765	3425790	-	BT9727_sigBi_002714	BT9727_OPERON_1884	0.0015463	18.08	1.61e-06	5.72666	ATTTTCAAAATTTATATAATAGTGTA	BT9727_3346
5164142	5164167	-	BA_sigBi_003264	BA_OPERON_2957	0.0041558	15.92	1.22e-07	14.8751	AGGTATAACCATTTTATATAAGTGGT	BA_5674
5164168	5164193	-	BAA_sigBi_003265	BAA_OPERON_2788	0.0041558	15.92	1.22e-07	14.8751	AGGTATAACCATTTTATATAAGTGGT	BAA_5704
5166840	5166865	-	BAMEG_sigBi_003263	BAMEG_OPERON_3075	0.0041558	15.92	1.22e-07	14.8751	AGGTATAACCATTTTATATAAGTGGT	BAMEG_5721
5165514	5165539	-	BAS_sigBi_003265	BAS_OPERON_2836	0.0041558	15.92	1.22e-07	14.8751	AGGTATAACCATTTTATATAAGTGGT	BAS5277
5227999	5228024	-	BCAH820_sigBi_003356	BCAH820_OPERON_2985	0.0041558	15.92	1.22e-07	14.8751	AGGTATAACCATTTTATATAAGTGGT	BCAH820_5520
5164268	5164293	-	GBAA_sigBi_003265	GBAA_OPERON_2887	0.0041558	15.92	1.22e-07	14.8751	AGGTATAACCATTTTATATAAGTGGT	GBAA_5674
802755	802780	+	BT9727_sigBi_000302	BT9727_OPERON_303	0.0050739	15.55	4.25e-07	10.7395	AGGTAAAAAACTGACAAATTTGTGGA	BT9727_0702,BT9727_0700,BT9727_0704,BT9727_0703,BT9727_0698,BT9727_0701,BT9727_0699
804388	804413	+	BAA_sigBi_000301	BAA_OPERON_353	0.0050739	15.55	4.25e-07	10.7395	AGGTAAAAAACTGACAAATTTGTGGA	BAA_0901,BAA_0899,BAA_0903,BAA_0897,BAA_0900,BAA_0898,BAA_0902
543690	543715	+	BALH_sigBi_000181	BALH_OPERON_205	0.0027061	17.13	1.61e-06	5.72666	AGGACTAACATTTTTTAATAGGGATA	BALH_0477
923772	923797	+	BCA_sigBi_000324	BCA_OPERON_381	0.0014014	18.11	4.25e-07	10.7395	AGGTATAAACCTGGAAAAAAGGCTTA	BCA_0976
5060504	5060529	-	BA_sigBi_003229	BA_OPERON_2912	0.0002416	21.9	1.6e-07	13.9979	TTGATTAAAACTAGATAAAAGGGTTA	BA_5575
5060530	5060555	-	BAA_sigBi_003230	BAA_OPERON_2742	0.0002416	21.9	1.6e-07	13.9979	TTGATTAAAACTAGATAAAAGGGTTA	BAA_5602
5014061	5014086	-	BACI_sigBi_003180	BACI_OPERON_2741	0.0002416	21.9	1.6e-07	13.9979	TTGATTAAAACTAGATAAAAGGGTTA	BACI_c53270
5089187	5089212	-	BALH_sigBi_003251	BALH_OPERON_2555	0.0002416	21.9	1.6e-07	13.9979	TTGATTAAAACTAGATAAAAGGGTTA	BALH_4830
5063162	5063187	-	BAMEG_sigBi_003228	BAMEG_OPERON_3024	0.0002416	21.9	1.6e-07	13.9979	TTGATTAAAACTAGATAAAAGGGTTA	BAMEG_5621
5061839	5061864	-	BAS_sigBi_003230	BAS_OPERON_2791	0.0002416	21.9	1.6e-07	13.9979	TTGATTAAAACTAGATAAAAGGGTTA	BAS5181
5239542	5239567	-	BC_sigBi_003506	BC_OPERON_2924	0.0002416	21.9	1.6e-07	13.9979	TTGATTAAAACTAGATAAAAGGGTTA	BC5332
5101445	5101470	-	BCA_sigBi_003232	BCA_OPERON_2915	0.0002416	21.9	1.6e-07	13.9979	TTGATTAAAACTAGATAAAAGGGTTA	BCA_5481
5094412	5094437	-	BCAH187_sigBi_003161	BCAH187_OPERON_2976	0.0002416	21.9	1.6e-07	13.9979	TTGATTAAAACTAGATAAAAGGGTTA	BCAH187_A5510
5120315	5120340	-	BCAH820_sigBi_003323	BCAH820_OPERON_2936	0.0002416	21.9	1.6e-07	13.9979	TTGATTAAAACTAGATAAAAGGGTTA	BCAH820_5424
5247071	5247096	-	BCB4264_sigBi_003457	BCB4264_OPERON_2967	0.0002416	21.9	1.6e-07	13.9979	TTGATTAAAACTAGATAAAAGGGTTA	BCB4264_A5455
5039985	5040010	-	BCE_sigBi_003224	BCE_OPERON_3124	0.0002416	21.9	1.6e-07	13.9979	TTGATTAAAACTAGATAAAAGGGTTA	BCE_5460
5094810	5094835	-	BcerKBAB4_sigBi_003156	BcerKBAB4_OPERON_2843	0.0002416	21.9	1.6e-07	13.9979	TTGATTAAAACTAGATAAAAGGGTTA	BcerKBAB4_5130
5200789	5200814	-	BCG9842_sigBi_003429	BCG9842_OPERON_3027	0.0002416	21.9	1.6e-07	13.9979	TTGATTAAAACTAGATAAAAGGGTTA	BCG9842_B5497
5038564	5038589	-	BCQ_sigBi_003140	BCQ_OPERON_2776	0.0002416	21.9	1.6e-07	13.9979	TTGATTAAAACTAGATAAAAGGGTTA	BCQ_5172
5130841	5130866	-	BCZK_sigBi_003328	BCZK_OPERON_2699	0.0002416	21.9	1.6e-07	13.9979	TTGATTAAAACTAGATAAAAGGGTTA	BCZK5032
5151520	5151545	-	BMB171_sigBi_003398	BMB171_OPERON_2882	0.0002416	21.9	1.6e-07	13.9979	TTGATTAAAACTAGATAAAAGGGTTA	BMB171_C4928
5066479	5066504	-	BT9727_sigBi_003276	BT9727_OPERON_2675	0.0002416	21.9	1.6e-07	13.9979	TTGATTAAAACTAGATAAAAGGGTTA	BT9727_5016
5060630	5060655	-	GBAA_sigBi_003230	GBAA_OPERON_2842	0.0002416	21.9	1.6e-07	13.9979	TTGATTAAAACTAGATAAAAGGGTTA	GBAA_5575
367221	367246	+	BA_sigBi_000126	BA_OPERON_128	0.0023195	17.41	4.1e-06	1.8417	ATCTTTAAAGCATTTGAAATGGTTAA	BA_0358
367121	367146	+	BAA_sigBi_000126	BAA_OPERON_119	0.0023195	17.41	4.1e-06	1.8417	ATCTTTAAAGCATTTGAAATGGTTAA	BAA_0415
365345	365370	+	BACI_sigBi_000123	BACI_OPERON_128	0.0023195	17.41	4.1e-06	1.8417	ATCTTTAAAGCATTTGAAATGGTTAA	BACI_c04050
399379	399404	+	BALH_sigBi_000125	BALH_OPERON_134	0.0023195	17.41	4.1e-06	1.8417	ATCTTTAAAGCATTTGAAATGGTTAA	BALH_0348
367575	367600	+	BAMEG_sigBi_000126	BAMEG_OPERON_139	0.0023195	17.41	4.1e-06	1.8417	ATCTTTAAAGCATTTGAAATGGTTAA	BAMEG_0418
367234	367259	+	BAS_sigBi_000126	BAS_OPERON_127	0.0023195	17.41	4.1e-06	1.8417	ATCTTTAAAGCATTTGAAATGGTTAA	BAS0343
388401	388426	+	BCA_sigBi_000124	BCA_OPERON_129	0.0023195	17.41	4.1e-06	1.8417	ATCTTTAAAGCATTTGAAATGGTTAA	BCA_0432
419070	419095	+	BCAH187_sigBi_000135	BCAH187_OPERON_159	0.0023195	17.41	4.1e-06	1.8417	ATCTTTAAAGCATTTGAAATGGTTAA	BCAH187_A0454
377664	377689	+	BCAH820_sigBi_000124	BCAH820_OPERON_137	0.0023195	17.41	4.1e-06	1.8417	ATCTTTAAAGCATTTGAAATGGTTAA	BCAH820_0390
380446	380471	+	BCB4264_sigBi_000121	BCB4264_OPERON_130	0.0015463	18.08	3.75e-06	2.21767	ATCTTTAAAGCATTTAAAATGGTTAA	BCB4264_A0405
467667	467692	+	BCE_sigBi_000151	BCE_OPERON_250	0.0023195	17.41	4.1e-06	1.8417	ATCTTTAAAGCATTTGAAATGGTTAA	BCE_0458
366615	366640	+	BCG9842_sigBi_000115	BCG9842_OPERON_123	0.0015463	18.08	3.75e-06	2.21767	ATCTTTAAAGCATTTAAAATGGTTAA	BCG9842_B4913
383616	383641	+	BCZK_sigBi_000129	BCZK_OPERON_125	0.0023195	17.41	4.1e-06	1.8417	ATCTTTAAAGCATTTGAAATGGTTAA	BCZK0330
384516	384541	+	BT9727_sigBi_000135	BT9727_OPERON_123	0.0023195	17.41	4.1e-06	1.8417	ATCTTTAAAGCATTTGAAATGGTTAA	BT9727_0327
367221	367246	+	GBAA_sigBi_000126	GBAA_OPERON_124	0.0023195	17.41	4.1e-06	1.8417	ATCTTTAAAGCATTTGAAATGGTTAA	GBAA_0358
2040545	2040570	-	BcerKBAB4_sigBi_002076	BCAH187_OPERON_1074	0.0028994	16.8	1.43e-07	14.3738	ATGTTTAATTTAGATAAAAAAGTTGT	BCAH187_A2178
543252	543277	+	BACI_sigBi_000202	BACI_OPERON_207	4.83e-05	23.5	1.68e-08	21.0159	ATGATTAATATTGGGGAAAAAGGTTA	BACI_c05890,BACI_c05870,BACI_c05860,BACI_c05880
3457034	3457059	-	BA_sigBi_002672	BcerKBAB4_OPERON_1944	0.0008698	19.26	1.13e-07	15.1258	AAGATTAAAATTACATTAATGGGTTT	BcerKBAB4_3397
992792	992817	-	BA_sigBi_001870	BA_OPERON_490	0	36.61	2.63e-13	35.4278	ATGTTTAACATTTTTTAAAACGGGTA	BA_0996,BA_0997,BA_0995
992693	992718	-	BAA_sigBi_001870	BAA_OPERON_468	0	36.61	2.63e-13	35.4278	ATGTTTAACATTTTTTAAAACGGGTA	BAA_1090,BAA_1091,BAA_1089
1033930	1033955	-	BCAH820_sigBi_001921	BCAH820_OPERON_521	0	36.61	2.63e-13	35.4278	ATGTTTAACATTTTTTAAAACGGGTA	BCAH820_1072,BCAH820_1073,BCAH820_1071
1003031	1003056	-	BMB171_sigBi_001964	BMB171_OPERON_464	0	34.3	7.25e-12	33.0467	ATGTTTAACATTTTTTTAAACGGGTA	BMB171_C0883,BMB171_C0882
1017238	1017263	-	BCB4264_sigBi_002007	BCB4264_OPERON_463	0	36.61	2.63e-13	35.4278	ATGTTTAACATTTTTTAAAACGGGTA	BCB4264_A1037,BCB4264_A1036,BCB4264_A1038
1958104	1958129	+	BACI_sigBi_000718	BACI_OPERON_944	0.001788	17.89	5.08e-07	10.1129	AAGTTTAACATTTGAATCAAAGGTGA	BACI_c20990,BACI_c20970,BACI_c20980,BACI_c20960
3526709	3526734	+	BCE_sigBi_001263	BCE_OPERON_2272	0.0034309	16.33	4.57e-07	10.4889	ATTTTTACAATTGATTTAAATGGTGT	BCE_3783
1019183	1019208	+	BALH_sigBi_000362	BALH_OPERON_422	0	32.63	9.73e-11	30.415	ATGTTTAAAACATGAGAAAAGGGGTA	BALH_0891
1009019	1009044	+	BT9727_sigBi_000370	BT9727_OPERON_449	0	29.82	2.17e-10	29.4124	ATGTTTAAAACTAATTTTTATGGGTA	BT9727_0915,BT9727_0911,BT9727_0913,BT9727_0914,BT9727_0912
1089045	1089070	+	BCAH187_sigBi_000396	BCAH187_OPERON_560	0	29.82	2.17e-10	29.4124	ATGTTTAAAACTAATTTTTATGGGTA	BCAH187_A1161,BCAH187_A1159,BCAH187_A1157,BCAH187_A1158,BCAH187_A1160
984284	984309	+	BCG9842_sigBi_000382	BCG9842_OPERON_459	0	29.82	2.17e-10	29.4124	ATGTTTAAAACTAATTTTTATGGGTA	BCG9842_B4268,BCG9842_B4270,BCG9842_B4272,BCG9842_B4271,BCG9842_B4269
985134	985159	+	BAA_sigBi_000358	BAA_OPERON_467	0	29.82	2.17e-10	29.4124	ATGTTTAAAACTAATTTTTATGGGTA	BAA_1088,BAA_1086,BAA_1085,BAA_1087,BAA_1084
985128	985153	+	BAS_sigBi_000359	BAS_OPERON_449	0	29.82	2.17e-10	29.4124	ATGTTTAAAACTAATTTTTATGGGTA	BAS0930,BAS0927,BAS0929,BAS0928,BAS0926
986878	986903	+	BA_sigBi_000359	BA_OPERON_489	0	32.63	9.73e-11	30.415	ATGTTTAAAACATGAGAAAAGGGGTA	BA_0994,BA_0993
986779	986804	+	BAA_sigBi_000359	BAA_OPERON_467	0	32.63	9.73e-11	30.415	ATGTTTAAAACATGAGAAAAGGGGTA	BAA_1088,BAA_1087
970504	970529	+	BACI_sigBi_000352	BACI_OPERON_435	0	32.63	9.73e-11	30.415	ATGTTTAAAACATGAGAAAAGGGGTA	BACI_c10280,BACI_c10260
986773	986798	+	BAS_sigBi_000360	BAS_OPERON_449	0	32.63	9.73e-11	30.415	ATGTTTAAAACATGAGAAAAGGGGTA	BAS0930,BAS0929
1090690	1090715	+	BCAH187_sigBi_000397	BCAH187_OPERON_560	0	32.63	9.73e-11	30.415	ATGTTTAAAACATGAGAAAAGGGGTA	BCAH187_A1161,BCAH187_A1160
1011323	1011348	+	BCB4264_sigBi_000364	BCB4264_OPERON_462	0	32.63	9.73e-11	30.415	ATGTTTAAAACATGAGAAAAGGGGTA	BCB4264_A1035,BCB4264_A1034
985927	985952	+	BCG9842_sigBi_000383	BCG9842_OPERON_459	0	26.86	5.34e-09	23.8983	ATGTTTAAAACATGAGGAAAGGGGTA	BCG9842_B4268,BCG9842_B4269
1010664	1010689	+	BT9727_sigBi_000372	BT9727_OPERON_449	0	32.63	9.73e-11	30.415	ATGTTTAAAACATGAGAAAAGGGGTA	BT9727_0915,BT9727_0914
986879	986904	+	GBAA_sigBi_000359	GBAA_OPERON_485	0	32.63	9.73e-11	30.415	ATGTTTAAAACATGAGAAAAGGGGTA	GBAA_0994,GBAA_0993
4216355	4216380	+	BCQ_sigBi_001381	BCQ_OPERON_2299	0.0001933	22.07	9.29e-08	15.7524	ATGAATAAAATCTTTAAAAACAGGGA	BCQ_4307
3215442	3215467	-	BCB4264_sigBi_002698	BCB4264_OPERON_1852	0.0002416	21.79	2.09e-08	20.3893	AGGTTTAACTTTATGAAATTCGTGTA	BCB4264_A3335
3240795	3240820	-	BCG9842_sigBi_002669	BCG9842_OPERON_1923	0	23.86	4.51e-09	24.2742	AGGTTTAACCTTATGAAATTTGTGTA	BCG9842_B1896
1658585	1658610	+	BCG9842_sigBi_000661	BCG9842_OPERON_797	0.0011114	18.59	1.94e-07	13.3713	ATTTATAAAATAATCGATAATGGGTT	BCG9842_B3537,BCG9842_B3534,BCG9842_B3535,BCG9842_B3533,BCG9842_B3536,BCG9842_B3538
3145803	3145828	+	BALH_sigBi_001154	BALH_OPERON_1627	0	23.95	3.74e-08	18.6348	ATGTTAAAAACAGTAAAAAAAGGGTA	BALH_2959
3155115	3155140	+	BCA_sigBi_001153	BCA_OPERON_1848	0	23.95	6.53e-08	16.8803	ATGTTAAAAACAACAAAAAAAGGGTA	BCA_3373
3163697	3163722	+	BCAH820_sigBi_001173	BCAH820_OPERON_1855	0.0011114	18.48	4.1e-06	1.8417	ATGTTAAAAACAGCAAAAAAGGGTAT	BCAH820_3315
3119791	3119816	+	BCZK_sigBi_001196	BCZK_OPERON_1648	0.0011114	18.48	4.1e-06	1.8417	ATGTTAAAAACAGCAAAAAAGGGTAT	BCZK2990
3078179	3078204	+	BMB171_sigBi_001204	BMB171_OPERON_1698	0.004929	15.67	1.73e-07	13.7472	ATGAATACAGTTTTTATTATCGTTTT	BMB171_C2880
804487	804512	+	BA_sigBi_000301	BA_OPERON_366	0.0050739	15.55	4.25e-07	10.7395	AGGTAAAAAACTGACAAATTTGTGGA	BA_0789,BA_0791,BA_0793,BA_0792,BA_0790,BA_0794,BA_0795
907116	907141	+	BCE_sigBi_000315	BCE_OPERON_478	0.0028027	16.97	3.06e-07	11.8674	AGGTAAAAAACTGACAAATTTGTGTA	BCE_0880,BCE_0883,BCE_0886,BCE_0882,BCE_0884,BCE_0885,BCE_0881
804488	804513	+	GBAA_sigBi_000301	GBAA_OPERON_361	0.0050739	15.55	4.25e-07	10.7395	AGGTAAAAAACTGACAAATTTGTGGA	GBAA_0789,GBAA_0794,GBAA_0792,GBAA_0790,GBAA_0793,GBAA_0795,GBAA_0791
859675	859700	-	BC_sigBi_001986	BC_OPERON_352	0.0019813	17.58	1.46e-06	6.10263	ATATTTTAAATAAATAAAAATGGTTA	BC0878,BC0877
3434430	3434455	-	BAMEG_sigBi_002645	BAMEG_OPERON_2111	0.0050739	15.55	4.25e-07	10.7395	AGGTAAAAAACTGACAAATTTGTGGA	BAMEG_3763,BAMEG_3765,BAMEG_3767,BAMEG_3764,BAMEG_3769,BAMEG_3766,BAMEG_3768
793505	793530	+	BCA_sigBi_000287	BCA_OPERON_308	0.0050739	15.55	4.25e-07	10.7395	AGGTAAAAAACTGACAAATTTGTGGA	BCA_0856,BCA_0854,BCA_0852,BCA_0850,BCA_0855,BCA_0853,BCA_0851
4197511	4197536	-	BA_sigBi_002940	BA_OPERON_2433	0.0006765	19.68	2.26e-07	12.87	ATGATTAAATCTTATTTATAAGCGTA	BA_4618
4197538	4197563	-	BAA_sigBi_002941	BAA_OPERON_2282	0.0006765	19.68	2.26e-07	12.87	ATGATTAAATCTTATTTATAAGCGTA	BAA_4638
4185875	4185900	-	BALH_sigBi_002937	BALH_OPERON_2105	0.0006765	19.68	2.26e-07	12.87	ATGATTAAATCTTATTTATAAGCGTA	BALH_3975
4198936	4198961	-	BAMEG_sigBi_002939	BAMEG_OPERON_2524	0.0006765	19.68	2.26e-07	12.87	ATGATTAAATCTTATTTATAAGCGTA	BAMEG_4655
4198010	4198035	-	BAS_sigBi_002941	BAS_OPERON_2327	0.0006765	19.68	2.26e-07	12.87	ATGATTAAATCTTATTTATAAGCGTA	BAS4286
4202002	4202027	-	BCA_sigBi_002920	BCA_OPERON_2396	0.0006765	19.68	2.26e-07	12.87	ATGATTAAATCTTATTTATAAGCGTA	BCA_4502
4188417	4188442	-	BCAH187_sigBi_002868	BCAH187_OPERON_2457	0.0006765	19.68	2.26e-07	12.87	ATGATTAAATCTTATTTATAAGCGTA	BCAH187_A4523
4227579	4227604	-	BCAH820_sigBi_003020	BCAH820_OPERON_2441	0	23.93	1.05e-08	22.2691	ATGATTAAATCTTATTTATAAGTGTA	BCAH820_4470
4144547	4144572	-	BCE_sigBi_002924	BCE_OPERON_2567	0.0006765	19.68	2.26e-07	12.87	ATGATTAAATCTTATTTATAAGCGTA	BCE_4473
4083777	4083802	-	BCQ_sigBi_002836	BCQ_OPERON_2228	0.0006765	19.68	2.26e-07	12.87	ATGATTAAATCTTATTTATAAGCGTA	BCQ_4174
4241109	4241134	-	BCZK_sigBi_003030	BCZK_OPERON_2230	0.0006765	19.68	2.26e-07	12.87	ATGATTAAATCTTATTTATAAGCGTA	BCZK4134
4186797	4186822	-	BT9727_sigBi_002990	BT9727_OPERON_2212	0.0006765	19.68	2.26e-07	12.87	ATGATTAAATCTTATTTATAAGCGTA	BT9727_4123
4197638	4197663	-	GBAA_sigBi_002941	GBAA_OPERON_2371	0.0006765	19.68	2.26e-07	12.87	ATGATTAAATCTTATTTATAAGCGTA	GBAA_4618
937501	937526	+	BCAH820_sigBi_000333	BCAH820_OPERON_448	0.0025611	17.25	1.82e-06	5.22538	AGGTTTTAAATTGGATAAAAAGGGTG	BCAH820_0974
896566	896591	+	BA_sigBi_000332	BA_OPERON_413	0.0006765	19.55	1.1e-06	7.23052	ATGTTTTAAATTGGATAAAAAGGGTG	BA_0885
896467	896492	+	BAA_sigBi_000332	BAA_OPERON_398	0.0006765	19.55	1.1e-06	7.23052	ATGTTTTAAATTGGATAAAAAGGGTG	BAA_0990
3342351	3342376	-	BAMEG_sigBi_002614	BAMEG_OPERON_2061	0.0006765	19.55	9.93e-05	0	TGTTTTAAATTGGATAAAAAGGGTGT	BAMEG_3675
896461	896486	+	BAS_sigBi_000333	BAS_OPERON_389	0.0006765	19.55	1.1e-06	7.23052	ATGTTTTAAATTGGATAAAAAGGGTG	BAS0841
896567	896592	+	GBAA_sigBi_000332	GBAA_OPERON_409	0.0006765	19.55	1.1e-06	7.23052	ATGTTTTAAATTGGATAAAAAGGGTG	GBAA_0885
5053745	5053770	-	BCAH820_sigBi_003287	BCAH820_OPERON_2908	0.001788	17.86	2.06e-06	4.72409	ATTTTTAAATTTTGATAAAGAGGGTA	BCAH820_5350,BCAH820_5355,BCAH820_5351,BCAH820_5353,BCAH820_5349,BCAH820_5352,BCAH820_5354
2923284	2923309	-	BAA_sigBi_002431	BAA_OPERON_1536	0	27.9	5.73e-10	28.0339	AGGTTTAACATCTTTAAAATAGGTGT	BAA_3224,BAA_3225,BAA_3226
2923948	2923973	-	BAS_sigBi_002431	BAS_OPERON_1577	0	27.9	5.73e-10	28.0339	AGGTTTAACATCTTTAAAATAGGTGT	BAS2950,BAS2951,BAS2952
3066136	3066161	-	BCG9842_sigBi_002585	BCG9842_OPERON_1778	0	27.9	5.73e-10	28.0339	AGGTTTAACATCTTTAAAATAGGTGT	BCG9842_B2082,BCG9842_B2081,BCG9842_B2080
3042179	3042204	-	BCB4264_sigBi_002614	BCB4264_OPERON_1712	0	27.9	5.73e-10	28.0339	AGGTTTAACATCTTTAAAATAGGTGT	BCB4264_A3158,BCB4264_A3160,BCB4264_A3159
2910579	2910604	-	BCQ_sigBi_002407	BCQ_OPERON_1576	0	29.96	1.47e-10	29.9137	AGGTTTAACATTTTTAAAATAGGTGT	BCQ_2967,BCQ_2969,BCQ_2968
2221103	2221128	+	BCQ_sigBi_000829	BCQ_OPERON_1134	0.0009181	18.96	3.06e-07	11.8674	ATATATAAAGTTTATATAAACGGTGT	BCQ_2256
723183	723208	+	BACI_sigBi_000269	BACI_OPERON_273	0.0004832	21.19	1.6e-08	21.1412	ATGATTAAAGTTGAAGTTATTGGTGA	BACI_c07640,BACI_c07650
3481062	3481087	-	BAMEG_sigBi_002669	BAMEG_OPERON_2141	0.0009181	18.91	4.39e-08	18.1335	ATGATTAAAGTAGAAGTTATAGGTGA	BAMEG_3826,BAMEG_3825
747818	747843	+	BCZK_sigBi_000269	BCZK_OPERON_270	0.0004832	21.19	1.6e-08	21.1412	ATGATTAAAGTTGAAGTTATTGGTGA	BCZK0643,BCZK0644
748804	748829	+	BT9727_sigBi_000278	BT9727_OPERON_274	0.0004832	21.19	1.6e-08	21.1412	ATGATTAAAGTTGAAGTTATTGGTGA	BT9727_0643,BT9727_0644
757857	757882	+	GBAA_sigBi_000277	GBAA_OPERON_333	0.0009181	18.91	4.39e-08	18.1335	ATGATTAAAGTAGAAGTTATAGGTGA	GBAA_0733,GBAA_0734
4443586	4443611	-	BALH_sigBi_003023	BALH_OPERON_2216	0	24.31	3.16e-09	25.0262	ATGAATAAAGTTGTCGATAATGGGTA	BALH_4216,BALH_4219,BALH_4217,BALH_4218
1949848	1949873	+	BcerKBAB4_sigBi_000728	BcerKBAB4_OPERON_963	0.0027061	17.12	6.05e-07	9.48631	ATGAATAATATTTTTGAAAAGGCTTT	BcerKBAB4_1883
887718	887743	+	BcerKBAB4_sigBi_000298	BcerKBAB4_OPERON_362	0.0010631	18.81	2.84e-07	12.1181	ATTTATAAAACAAATTATAAAGGTTT	BcerKBAB4_0793
2411955	2411980	-	BCB4264_sigBi_002341	BCB4264_OPERON_1261	0.0028027	17.04	3.42e-07	11.4914	ATGATTAAAATCTTCTTTACTGTTTA	BCB4264_A2492
1704241	1704266	+	BCB4264_sigBi_000637	BCB4264_OPERON_838	0.0011114	18.59	1.94e-07	13.3713	ATTTATAAAATAATCGATAATGGGTT	BCB4264_A1804,BCB4264_A1806,BCB4264_A1802,BCB4264_A1803,BCB4264_A1807,BCB4264_A1805
3202674	3202699	-	BC_sigBi_002693	BC_OPERON_1806	0.0015463	18.05	2.12e-06	4.59877	ATTTTTATAATCTCTTATTTGGGGTA	BC3219
3117485	3117510	-	BMB171_sigBi_002623	BMB171_OPERON_1723	0.0015463	18.05	2.12e-06	4.59877	ATTTTTATAATCTCTTATTTGGGGTA	BMB171_C2905
4946319	4946344	-	BACI_sigBi_003150	BACI_OPERON_2712	0.001788	17.86	2.06e-06	4.72409	ATTTTTAAATTTTGATAAAGAGGGTA	BACI_c52580,BACI_c52550,BACI_c52540,BACI_c52520,BACI_c52560,BACI_c52530,BACI_c52570
1097284	1097309	+	BcerKBAB4_sigBi_000394	BcerKBAB4_OPERON_531	0.0008698	19.19	2.35e-07	12.7447	AGGTTTTAAATTATTAAAAAGGTTGT	BcerKBAB4_1021
3165368	3165393	+	BC_sigBi_001264	BC_OPERON_1779	0.0021262	17.54	5.27e-07	9.98759	ATATTTAAAATTTAATTTATGGTTGT	BC3191
5247224	5247249	-	BALH_sigBi_003305	BALH_OPERON_2626	0.0018363	17.84	3.9e-05	0	ATTTTTAAAATATGTTATATGGTGAG	BALH_4984
4777258	4777283	-	BT9727_sigBi_003171	BT9727_OPERON_2538	0.0006282	20.26	5.15e-08	17.6322	ATGTTTAACTTCTCGATATTCGGTGT	BT9727_4726
1060913	1060938	-	BA_sigBi_001890	BA_OPERON_540	0.0008698	19.24	4.95e-08	17.7575	AGGTTTACCACTTTTTGTAACGGTTT	BA_1077
1060813	1060838	-	BAA_sigBi_001890	BAA_OPERON_516	0.0008698	19.24	4.95e-08	17.7575	AGGTTTACCACTTTTTGTAACGGTTT	BAA_1164
3178010	3178035	+	BAMEG_sigBi_001059	BAMEG_OPERON_1938	0.0008698	19.24	4.95e-08	17.7575	AGGTTTACCACTTTTTGTAACGGTTT	BAMEG_3500
1060806	1060831	-	BAS_sigBi_001890	BAS_OPERON_495	0.0008698	19.24	4.95e-08	17.7575	AGGTTTACCACTTTTTGTAACGGTTT	BAS1005
1101639	1101664	-	BCZK_sigBi_001972	BCZK_OPERON_495	0.0008698	19.24	4.95e-08	17.7575	AGGTTTACCACTTTTTGTAACGGTTT	BCZK0992
1060913	1060938	-	GBAA_sigBi_001890	GBAA_OPERON_535	0.0008698	19.24	4.95e-08	17.7575	AGGTTTACCACTTTTTGTAACGGTTT	GBAA_1077
5301517	5301542	-	BMB171_sigBi_003467	BMB171_OPERON_2963	0.0006765	19.63	2.18e-07	12.9953	AGGTATATATTTTATAAAATAGGTTA	BMB171_C5058
992687	992712	-	BAS_sigBi_001870	BAS_OPERON_450	0	36.61	2.63e-13	35.4278	ATGTTTAACATTTTTTAAAACGGGTA	BAS0931,BAS0933,BAS0932
991988	992013	-	BCG9842_sigBi_001987	BCG9842_OPERON_460	0	26.98	2.46e-09	25.5274	ACGTTTAACATCTTCTAAAACGGGTA	BCG9842_B4267,BCG9842_B4265,BCG9842_B4266
1066737	1066762	-	BCQ_sigBi_001846	BCQ_OPERON_510	0	32.41	6.3e-11	30.9163	ATGTTTAACTTTTTTTAAAACGGGTA	BCQ_1071,BCQ_1073,BCQ_1072
976419	976444	-	BACI_sigBi_001847	BACI_OPERON_436	0	36.61	2.63e-13	35.4278	ATGTTTAACATTTTTTAAAACGGGTA	BACI_c10290,BACI_c10300,BACI_c10310
992793	992818	-	GBAA_sigBi_001870	GBAA_OPERON_486	0	36.61	2.63e-13	35.4278	ATGTTTAACATTTTTTAAAACGGGTA	GBAA_0995,GBAA_0996,GBAA_0997
3160246	3160271	-	BCG9842_sigBi_002627	BCG9842_OPERON_1845	0.001643	18.03	1.71e-06	5.47602	ATGTTTAGCATTTCTTTTTAAGAGTA	BCG9842_B1996
2452667	2452692	+	BAA_sigBi_000957	BAA_OPERON_1244	0.0006282	19.94	1.73e-07	13.7472	ATGAATAAAACTTACTAATTAGAGTT	BAA_2703
2465542	2465567	+	BACI_sigBi_000956	BACI_OPERON_1284	0.0006282	19.94	1.73e-07	13.7472	ATGAATAAAACTTACTAATTAGAGTT	BACI_c26110,BACI_c26100
2542667	2542692	+	BALH_sigBi_000983	BALH_OPERON_1237	0.0006282	19.94	1.73e-07	13.7472	ATGAATAAAACTTACTAATTAGAGTT	BALH_2372,BALH_2371
2516722	2516747	+	BCAH187_sigBi_000976	BCAH187_OPERON_1411	0.0006282	19.94	1.73e-07	13.7472	ATGAATAAAACTTACTAATTAGAGTT	BCAH187_A2704,BCAH187_A2703
2518307	2518332	+	BCAH820_sigBi_000988	BCAH820_OPERON_1399	0.0006282	19.94	1.73e-07	13.7472	ATGAATAAAACTTACTAATTAGAGTT	BCAH820_2654,BCAH820_2653
213173	213198	+	BCAH187_sigBi_000069	BCAH187_OPERON_60	0.0011114	18.7	2.1e-07	13.1206	ATGAATCACCTTATTGAAAAAGGTTA	BCAH187_A0253,BCAH187_A0254
5112533	5112558	-	BcerKBAB4_sigBi_003163	BcerKBAB4_OPERON_2849	0.004784	15.71	1.94e-07	13.3713	ATGATTAATTTTTTTTGTAATGTGTA	BcerKBAB4_5143
523647	523672	+	BC_sigBi_000181	BC_OPERON_208	0.0021262	17.52	7.94e-07	8.48374	ATGATTAAAAATAGATAAGACGGGTT	BC0547
555279	555304	+	BCB4264_sigBi_000187	BCB4264_OPERON_226	0.0021262	17.52	7.94e-07	8.48374	ATGATTAAAAATAGATAAGACGGGTT	BCB4264_A0585
521795	521820	+	BCG9842_sigBi_000177	BCG9842_OPERON_197	0.0021262	17.52	7.94e-07	8.48374	ATGATTAAAAATAGATAAGACGGGTT	BCG9842_B4753
543242	543267	+	BMB171_sigBi_000182	BMB171_OPERON_222	0.0021262	17.52	7.94e-07	8.48374	ATGATTAAAAATAGATAAGACGGGTT	BMB171_C0469
2035537	2035562	+	BC_sigBi_000795	BC_OPERON_1038	0.0006765	19.55	8.26e-08	16.1283	ATGTATAAAATAAGGGGAAAGGTGTA	BC2090
757856	757881	+	BA_sigBi_000277	BA_OPERON_337	0.0009181	18.91	4.39e-08	18.1335	ATGATTAAAGTAGAAGTTATAGGTGA	BA_0734,BA_0733
757757	757782	+	BAA_sigBi_000277	BAA_OPERON_326	0.0009181	18.91	4.39e-08	18.1335	ATGATTAAAGTAGAAGTTATAGGTGA	BAA_0841,BAA_0840
778393	778418	+	BALH_sigBi_000281	BALH_OPERON_295	0.0004832	21.19	1.6e-08	21.1412	ATGATTAAAGTTGAAGTTATTGGTGA	BALH_0671,BALH_0670
757752	757777	+	BAS_sigBi_000278	BAS_OPERON_319	0.0009181	18.91	4.39e-08	18.1335	ATGATTAAAGTAGAAGTTATAGGTGA	BAS0700,BAS0699
771946	771971	+	BCAH820_sigBi_000278	BCAH820_OPERON_355	0.0009181	18.91	4.39e-08	18.1335	ATGATTAAAGTAGAAGTTATAGGTGA	BCAH820_0811,BCAH820_0810
2070848	2070873	-	BALH_sigBi_002152	BALH_OPERON_946	0.0010631	18.74	3.06e-07	11.8674	ATGATTAAAGTTGTTTAATACCGTTT	BALH_1925
2078942	2078967	-	BCA_sigBi_002133	BCA_OPERON_1077	0.0010631	18.74	3.06e-07	11.8674	ATGATTAAAGTTGTTTAATACCGTTT	BCA_2250
2075750	2075775	-	BCAH820_sigBi_002171	BCAH820_OPERON_1091	0.0010631	18.74	3.06e-07	11.8674	ATGATTAAAGTTGTTTAATACCGTTT	BCAH820_2187
1208383	1208408	+	BAMEG_sigBi_000470	BAMEG_OPERON_674	0.0002416	22.02	1.22e-07	14.8751	ATATTTAAAACTTATGTATACGTGTT	BAMEG_1328
2738063	2738088	+	BC_sigBi_001124	BC_OPERON_1504	0.0083116	14.31	2.18e-07	12.9953	AAGATTAACTTAGAGGAAATTGTGTA	BC2762
2609587	2609612	+	BCAH187_sigBi_001011	BCAH187_OPERON_1479	0.0083116	14.31	2.18e-07	12.9953	AAGATTAACTTAGAGGAAATTGTGTA	BCAH187_A2811
4422596	4422621	-	BCZK_sigBi_003084	BCZK_OPERON_2310	0.0010148	18.87	9.68e-07	7.73181	ATGTTTGAAGTTTTTATAAAAGAGTA	BCZK4305
4994162	4994187	-	BA_sigBi_003194	BA_OPERON_2884	0.001788	17.86	2.06e-06	4.72409	ATTTTTAAATTTTGATAAAGAGGGTA	BA_5502,BA_5501,BA_5504,BA_5503,BA_5500,BA_5506,BA_5505
2004602	2004627	+	BCB4264_sigBi_000756	BCB4264_OPERON_1009	0.0007248	19.44	1.51e-05	0	AAGAATTAAAACATTGTATAAGGGGT	BCB4264_A2100
985233	985258	+	BA_sigBi_000358	BA_OPERON_489	0	29.82	2.17e-10	29.4124	ATGTTTAAAACTAATTTTTATGGGTA	BA_0992,BA_0990,BA_0994,BA_0993,BA_0991
971769	971794	+	BCA_sigBi_000345	BCA_OPERON_421	0	29.82	2.17e-10	29.4124	ATGTTTAAAACTAATTTTTATGGGTA	BCA_1029,BCA_1027,BCA_1028,BCA_1030,BCA_1031
1009680	1009705	+	BCB4264_sigBi_000363	BCB4264_OPERON_462	0	29.82	2.17e-10	29.4124	ATGTTTAAAACTAATTTTTATGGGTA	BCB4264_A1033,BCB4264_A1035,BCB4264_A1031,BCB4264_A1032,BCB4264_A1034
852275	852300	-	BA_sigBi_001829	BA_OPERON_385	0.0008698	19.12	4.76e-08	17.8828	ATGTTTACGTCCTAATAAAAAGGGTA	BA_0843,BA_0842
852176	852201	-	BAA_sigBi_001829	BAA_OPERON_373	0.0008698	19.12	4.76e-08	17.8828	ATGTTTACGTCCTAATAAAAAGGGTA	BAA_0951,BAA_0950
837234	837259	-	BACI_sigBi_001806	BACI_OPERON_341	0.0008698	19.12	4.76e-08	17.8828	ATGTTTACGTCCTAATAAAAAGGGTA	BACI_c08910,BACI_c08900
875203	875228	-	BALH_sigBi_001847	BALH_OPERON_341	0.0008698	19.12	4.76e-08	17.8828	ATGTTTACGTCCTAATAAAAAGGGTA	BALH_0766,BALH_0765
3386643	3386668	+	BAMEG_sigBi_001120	BAMEG_OPERON_2090	0.0008698	19.12	4.76e-08	17.8828	ATGTTTACGTCCTAATAAAAAGGGTA	BAMEG_3714,BAMEG_3715
852170	852195	-	BAS_sigBi_001829	BAS_OPERON_361	0.0008698	19.12	4.76e-08	17.8828	ATGTTTACGTCCTAATAAAAAGGGTA	BAS0803,BAS0802
843322	843347	-	BCA_sigBi_001816	BCA_OPERON_330	0.0008698	19.12	4.76e-08	17.8828	ATGTTTACGTCCTAATAAAAAGGGTA	BCA_0903,BCA_0902
893473	893498	-	BCAH820_sigBi_001880	BCAH820_OPERON_423	0.0008698	19.12	4.76e-08	17.8828	ATGTTTACGTCCTAATAAAAAGGGTA	BCAH820_0939,BCAH820_0938
863460	863485	-	BCB4264_sigBi_001953	BCB4264_OPERON_357	4.83e-05	23.33	1e-08	22.3944	ATGTTTACGACCTAATAAAAAGGGTA	BCB4264_A0899,BCB4264_A0898
821788	821813	-	BCG9842_sigBi_001926	BCG9842_OPERON_326	0.0009181	18.93	7.06e-08	16.6296	ATGTTTACATACTAATAAAAAGGGTA	BCG9842_B4438,BCG9842_B4439
908043	908068	-	BCQ_sigBi_001800	BCQ_OPERON_404	0.0008698	19.12	4.76e-08	17.8828	ATGTTTACGTCCTAATAAAAAGGGTA	BCQ_0929,BCQ_0928
848840	848865	-	BCZK_sigBi_001893	BCZK_OPERON_315	0.0008698	19.12	4.76e-08	17.8828	ATGTTTACGTCCTAATAAAAAGGGTA	BCZK0747,BCZK0746
851286	851311	-	BT9727_sigBi_001867	BT9727_OPERON_323	0.0008698	19.12	4.76e-08	17.8828	ATGTTTACGTCCTAATAAAAAGGGTA	BT9727_0752,BT9727_0751
852276	852301	-	GBAA_sigBi_001829	GBAA_OPERON_381	0.0008698	19.12	4.76e-08	17.8828	ATGTTTACGTCCTAATAAAAAGGGTA	GBAA_0843,GBAA_0842
3030225	3030250	-	BA_sigBi_002479	BA_OPERON_1732	0.0002416	22.02	1.22e-07	14.8751	ATATTTAAAACTTATGTATACGTGTT	BA_3291
2448500	2448525	+	BALH_sigBi_000931	BALH_OPERON_1190	0.0002416	22.02	1.22e-07	14.8751	ATATTTAAAACTTATGTATACGTGTT	BALH_2281
3115109	3115134	-	BALH_sigBi_002532	BALH_OPERON_1605	0.0002416	22.02	1.22e-07	14.8751	ATATTTAAAACTTATGTATACGTGTT	BALH_2931
3030916	3030941	-	BAS_sigBi_002480	BAS_OPERON_1667	0.0002416	22.02	1.22e-07	14.8751	ATATTTAAAACTTATGTATACGTGTT	BAS3056
2444288	2444313	+	BCA_sigBi_000934	BCA_OPERON_1335	0.0002416	22.02	1.22e-07	14.8751	ATATTTAAAACTTATGTATACGTGTT	BCA_2621
3119748	3119773	-	BCA_sigBi_002502	BCA_OPERON_1818	0.0002416	22.02	1.22e-07	14.8751	ATATTTAAAACTTATGTATACGTGTT	BCA_3337
3030353	3030378	-	GBAA_sigBi_002480	GBAA_OPERON_1690	0.0002416	22.02	1.22e-07	14.8751	ATATTTAAAACTTATGTATACGTGTT	GBAA_3291
5188183	5188208	-	BcerKBAB4_sigBi_003181	BcerKBAB4_OPERON_2884	0.0009181	18.98	2.54e-07	12.494	ATGTTTAATATTGATGAAGATGTGTT	BcerKBAB4_5213
859938	859963	+	BCQ_sigBi_000315	BCQ_OPERON_382	0.0050739	15.55	4.25e-07	10.7395	AGGTAAAAAACTGACAAATTTGTGGA	BCQ_0877,BCQ_0881,BCQ_0879,BCQ_0876,BCQ_0882,BCQ_0880,BCQ_0878
886273	886298	+	BCAH187_sigBi_000329	BCAH187_OPERON_414	0.0050739	15.55	4.25e-07	10.7395	AGGTAAAAAACTGACAAATTTGTGGA	BCAH187_A0952,BCAH187_A0955,BCAH187_A0954,BCAH187_A0957,BCAH187_A0951,BCAH187_A0956,BCAH187_A0953
4995499	4995524	-	BAS_sigBi_003195	BAS_OPERON_2763	0.001788	17.86	2.06e-06	4.72409	ATTTTTAAATTTTGATAAAGAGGGTA	BAS5113,BAS5115,BAS5110,BAS5112,BAS5109,BAS5114,BAS5111
630840	630865	+	BCQ_sigBi_000237	BCQ_OPERON_279	0	30.35	3.43e-10	28.7858	ATGATTAACATTGGTGAAAAAGGTTA	BCQ_0643,BCQ_0642
580302	580327	+	BMB171_sigBi_000202	BMB171_OPERON_236	0	30.35	3.43e-10	28.7858	ATGATTAACATTGGTGAAAAAGGTTA	BMB171_C0499,BMB171_C0502,BMB171_C0500,BMB171_C0501,BMB171_C0498
558681	558706	+	BCG9842_sigBi_000193	BCG9842_OPERON_209	0	30.35	3.43e-10	28.7858	ATGATTAACATTGGTGAAAAAGGTTA	BCG9842_B4724,BCG9842_B4723,BCG9842_B4722,BCG9842_B4725
583165	583190	+	GBAA_sigBi_000224	GBAA_OPERON_264	4.83e-05	23.5	1.68e-08	21.0159	ATGATTAATATTGGGGAAAAAGGTTA	GBAA_0577,GBAA_0579,GBAA_0576,GBAA_0578
571767	571792	+	BT9727_sigBi_000221	BT9727_OPERON_208	4.83e-05	23.5	1.68e-08	21.0159	ATGATTAATATTGGGGAAAAAGGTTA	BT9727_0488,BT9727_0490,BT9727_0489,BT9727_0487
2974148	2974173	-	BCQ_sigBi_002433	BCQ_OPERON_1618	0.0008698	19.08	1.56e-06	5.85199	ATGTTTAAAATTTCTTTTTATGGAGG	BCQ_3020,BCQ_3021
972528	972553	-	BA_sigBi_001855	BA_OPERON_473	0.0006282	20.14	1.13e-07	15.1258	ATGCATAAAACTTTCGTTATAGGGGA	BA_0966
972423	972448	-	BAS_sigBi_001855	BAS_OPERON_436	0.0006282	20.14	1.13e-07	15.1258	ATGCATAAAACTTTCGTTATAGGGGA	BAS0908
972529	972554	-	GBAA_sigBi_001855	GBAA_OPERON_469	0.0006282	20.14	1.13e-07	15.1258	ATGCATAAAACTTTCGTTATAGGGGA	GBAA_0966
3037515	3037540	-	BCG9842_sigBi_002569	BCG9842_OPERON_1755	0.0008698	19.07	9.47e-05	0	AGAATAAACCTTATTTTAAAGGGGAT	BCG9842_B2107,BCG9842_B2106
4421920	4421945	-	BCE_sigBi_003022	BCE_OPERON_2744	0	24.31	3.16e-09	25.0262	ATGAATAAAGTTGTCGATAATGGGTA	BCE_4777,BCE_4776,BCE_4775,BCE_4774
4492360	4492385	-	BMB171_sigBi_003157	BMB171_OPERON_2495	0	24.7	2.62e-09	25.4021	ATGAATAAACTTGTCGATAATGGGTA	BMB171_C4281,BMB171_C4278,BMB171_C4280,BMB171_C4279
4373842	4373867	-	BACI_sigBi_002972	BACI_OPERON_2383	0	24.31	3.16e-09	25.0262	ATGAATAAAGTTGTCGATAATGGGTA	BACI_c46370,BACI_c46340,BACI_c46350,BACI_c46360
4582094	4582119	-	BC_sigBi_003259	BC_OPERON_2551	0	24.7	2.62e-09	25.4021	ATGAATAAACTTGTCGATAATGGGTA	BC4641,BC4639,BC4640,BC4638
4446391	4446416	-	BAMEG_sigBi_003020	BAMEG_OPERON_2649	0	24.31	3.16e-09	25.0262	ATGAATAAAGTTGTCGATAATGGGTA	BAMEG_4924,BAMEG_4922,BAMEG_4921,BAMEG_4923
795147	795172	+	BCG9842_sigBi_000285	BCG9842_OPERON_311	0.0004832	21.02	9.29e-08	15.7524	GTGTATAAAATTGTCTATAAAGGGGA	BCG9842_B4471,BCG9842_B4472,BCG9842_B4470,BCG9842_B4469
3457727	3457752	-	BAS_sigBi_002673	BAS_OPERON_1939	0.0008698	19.26	1.13e-07	15.1258	AAGATTAAAATTACATTAATGGGTTT	BAS3482,BAS3483,BAS3481
3012494	3012519	-	BCAH187_sigBi_002435	BCAH187_OPERON_1754	0.0008698	19.08	1.56e-06	5.85199	ATGTTTAAAATTTCTTTTTATGGAGG	BCAH187_A3236,BCAH187_A3235
1454096	1454121	+	BcerKBAB4_sigBi_000514	BcerKBAB4_OPERON_718	0.0146902	13.02	2.84e-07	12.1181	AGGTATAACTATAACAATTTTGGGGT	BcerKBAB4_1401,BcerKBAB4_1400,BcerKBAB4_1399,BcerKBAB4_1402
4871470	4871495	+	BA_sigBi_001540	BA_OPERON_2829	0.0006765	19.59	6.28e-08	17.0056	ACGTTTAAATTTATGTAATTCGGTTA	BA_5380
4871496	4871521	+	BAA_sigBi_001540	BAA_OPERON_2658	0.0006765	19.59	6.28e-08	17.0056	ACGTTTAAATTTATGTAATTCGGTTA	BAA_5410
4822472	4822497	+	BACI_sigBi_001510	BACI_OPERON_2655	0.0006765	19.59	6.28e-08	17.0056	ACGTTTAAATTTATGTAATTCGGTTA	BACI_c51330
4884664	4884689	+	BALH_sigBi_001534	BALH_OPERON_2459	0.0006765	19.59	6.28e-08	17.0056	ACGTTTAAATTTATGTAATTCGGTTA	BALH_4642
4873919	4873944	+	BAMEG_sigBi_001445	BAMEG_OPERON_2937	0.0006765	19.59	6.28e-08	17.0056	ACGTTTAAATTTATGTAATTCGGTTA	BAMEG_5433
4872807	4872832	+	BAS_sigBi_001540	BAS_OPERON_2706	0.0006765	19.59	6.28e-08	17.0056	ACGTTTAAATTTATGTAATTCGGTTA	BAS5000
5050795	5050820	+	BC_sigBi_001688	BC_OPERON_2839	0.0006765	19.59	6.28e-08	17.0056	ACGTTTAAATTTATGTAATTCGGTTA	BC5152
4901171	4901196	+	BCA_sigBi_001528	BCA_OPERON_2821	0.0006765	19.59	6.28e-08	17.0056	ACGTTTAAATTTATGTAATTCGGTTA	BCA_5279
4900809	4900834	+	BCAH187_sigBi_001525	BCAH187_OPERON_2883	0.0006765	19.59	6.28e-08	17.0056	ACGTTTAAATTTATGTAATTCGGTTA	BCAH187_A5312
4933965	4933990	+	BCAH820_sigBi_001561	BCAH820_OPERON_2855	0.0006765	19.59	6.28e-08	17.0056	ACGTTTAAATTTATGTAATTCGGTTA	BCAH820_5236
5067966	5067991	+	BCB4264_sigBi_001670	BCB4264_OPERON_2885	0.0006765	19.59	6.28e-08	17.0056	ACGTTTAAATTTATGTAATTCGGTTA	BCB4264_A5270
4848393	4848418	+	BCE_sigBi_001554	BCE_OPERON_3026	0.0006765	19.59	6.28e-08	17.0056	ACGTTTAAATTTATGTAATTCGGTTA	BCE_5254
4905773	4905798	+	BcerKBAB4_sigBi_001559	BcerKBAB4_OPERON_2760	0.0006765	19.59	6.28e-08	17.0056	ACGTTTAAATTTATGTAATTCGGTTA	BcerKBAB4_4944
5016259	5016284	+	BCG9842_sigBi_001658	BCG9842_OPERON_2939	0.0006765	19.59	6.28e-08	17.0056	ACGTTTAAATTTATGTAATTCGGTTA	BCG9842_B5687
4835451	4835476	+	BCQ_sigBi_001500	BCQ_OPERON_2682	0.0006765	19.59	6.28e-08	17.0056	ACGTTTAAATTTATGTAATTCGGTTA	BCQ_4972
4933887	4933912	+	BCZK_sigBi_001595	BCZK_OPERON_2616	0.0006765	19.59	6.28e-08	17.0056	ACGTTTAAATTTATGTAATTCGGTTA	BCZK4844
4952217	4952242	+	BMB171_sigBi_001615	BMB171_OPERON_2783	0.0006765	19.59	6.28e-08	17.0056	ACGTTTAAATTTATGTAATTCGGTTA	BMB171_C4740
4877315	4877340	+	BT9727_sigBi_001569	BT9727_OPERON_2590	0.0006765	19.59	6.28e-08	17.0056	ACGTTTAAATTTATGTAATTCGGTTA	BT9727_4829
4871596	4871621	+	GBAA_sigBi_001540	GBAA_OPERON_2759	0.0006765	19.59	6.28e-08	17.0056	ACGTTTAAATTTATGTAATTCGGTTA	GBAA_5380
955735	955760	-	BACI_sigBi_001834	BACI_OPERON_418	0.0006282	20.14	1.13e-07	15.1258	ATGCATAAAACTTTCGTTATAGGGGA	BACI_c10020,BACI_c10010
3633359	3633384	-	BMB171_sigBi_002847	BMB171_OPERON_2089	0.0015463	18.09	1.22e-07	14.8751	AAGATTAATATTTGTGAAAATGTTGA	BMB171_C3418,BMB171_C3419
198053	198078	+	BCE_sigBi_000068	BCE_OPERON_62	0.0006282	19.98	6.27e-07	9.36099	ATTTTTAAAATTTTGTAAAATGGTAA	BCE_0192,BCE_0191
2620495	2620520	+	BCE_sigBi_001048	BCE_OPERON_1603	0.0011114	18.69	3.06e-07	11.8674	ATGTTTAACTCATCTGTATTTGCGTA	BCE_2765
3790580	3790605	+	BCE_sigBi_001315	BCE_OPERON_2373	0.0008215	19.27	3.04e-06	3.09492	ATGTATAAAGTTTATATATATAGGGG	BCE_4052
2463405	2463430	+	BCQ_sigBi_000962	BCQ_OPERON_1291	0.0006282	19.94	1.73e-07	13.7472	ATGAATAAAACTTACTAATTAGAGTT	BCQ_2501
2540905	2540930	+	BCA_sigBi_000988	BCA_OPERON_1398	0.0006282	19.94	1.73e-07	13.7472	ATGAATAAAACTTACTAATTAGAGTT	BCA_2726,BCA_2727
2513681	2513706	+	BCZK_sigBi_001003	BCZK_OPERON_1235	0.0006282	19.94	1.73e-07	13.7472	ATGAATAAAACTTACTAATTAGAGTT	BCZK2380,BCZK2381
993861	993886	-	BT9727_sigBi_001907	BT9727_OPERON_433	0.0006282	20.14	1.13e-07	15.1258	ATGCATAAAACTTTCGTTATAGGGGA	BT9727_0891
2600918	2600943	-	BALH_sigBi_002312	BALH_OPERON_1274	0.0021745	17.48	1.21e-06	6.85456	ATGTTTAAACTTAAAGAAAATGAGAA	BALH_2432,BALH_2431,BALH_2430
2572313	2572338	-	BCAH187_sigBi_002245	BCAH187_OPERON_1452	0.0001933	22.65	5.58e-08	17.3816	ATGTTTAAACTTAAAGAAAATGAGGA	BCAH187_A2767,BCAH187_A2766,BCAH187_A2765
2593914	2593939	-	BCE_sigBi_002305	BCE_OPERON_1579	0.0021745	17.48	1.21e-06	6.85456	ATGTTTAAACTTAAAGAAAATGAGAA	BCE_2730,BCE_2729,BCE_2728
2518538	2518563	-	BCQ_sigBi_002220	BCQ_OPERON_1328	0.0001933	22.65	5.58e-08	17.3816	ATGTTTAAACTTAAAGAAAATGAGGA	BCQ_2559,BCQ_2558,BCQ_2557
838121	838146	-	BcerKBAB4_sigBi_001825	BcerKBAB4_OPERON_333	0.0008698	19.12	4.76e-08	17.8828	ATGTTTACGTCCTAATAAAAAGGGTA	BcerKBAB4_0753
839294	839319	-	BC_sigBi_001975	BC_OPERON_341	0.0008698	19.12	4.76e-08	17.8828	ATGTTTACGTCCTAATAAAAAGGGTA	BC0862,BC0863
844739	844764	-	BMB171_sigBi_001905	BMB171_OPERON_352	0.0008698	19.12	4.76e-08	17.8828	ATGTTTACGTCCTAATAAAAAGGGTA	BMB171_C0740,BMB171_C0741
1080914	1080939	+	BcerKBAB4_sigBi_000392	BcerKBAB4_OPERON_517	0.0006765	19.6	3.55e-07	11.3661	ATATTTAACATTTGGTATTACGTTTT	BcerKBAB4_1002
4506460	4506485	-	BCAH820_sigBi_003116	BCAH820_OPERON_2594	0	24.31	3.16e-09	25.0262	ATGAATAAAGTTGTCGATAATGGGTA	BCAH820_4757,BCAH820_4758,BCAH820_4756,BCAH820_4759
4444955	4444980	-	GBAA_sigBi_003022	GBAA_OPERON_2491	0	24.31	3.16e-09	25.0262	ATGAATAAAGTTGTCGATAATGGGTA	GBAA_4890,GBAA_4889,GBAA_4892,GBAA_4891
4602982	4603007	-	BCB4264_sigBi_003229	BCB4264_OPERON_2585	0	24.7	2.62e-09	25.4021	ATGAATAAACTTGTCGATAATGGGTA	BCB4264_A4748,BCB4264_A4750,BCB4264_A4749,BCB4264_A4747
4493511	4493536	-	BCZK_sigBi_003112	BCZK_OPERON_2355	0	24.31	3.16e-09	25.0262	ATGAATAAAGTTGTCGATAATGGGTA	BCZK4383,BCZK4385,BCZK4384,BCZK4382
4438365	4438390	-	BT9727_sigBi_003073	BT9727_OPERON_2334	0	24.31	3.16e-09	25.0262	ATGAATAAAGTTGTCGATAATGGGTA	BT9727_4373,BT9727_4375,BT9727_4374,BT9727_4372
4444828	4444853	-	BA_sigBi_003021	BA_OPERON_2555	0	24.31	3.16e-09	25.0262	ATGAATAAAGTTGTCGATAATGGGTA	BA_4890,BA_4892,BA_4889,BA_4891
4428511	4428536	-	BCAH187_sigBi_002942	BCAH187_OPERON_2573	0	24.31	3.16e-09	25.0262	ATGAATAAAGTTGTCGATAATGGGTA	BCAH187_A4774,BCAH187_A4776,BCAH187_A4773,BCAH187_A4775
4568298	4568323	-	BCG9842_sigBi_003205	BCG9842_OPERON_2653	0	24.7	2.62e-09	25.4021	ATGAATAAACTTGTCGATAATGGGTA	BCG9842_B0487,BCG9842_B0485,BCG9842_B0488,BCG9842_B0486
2467425	2467450	+	BCAH187_sigBi_000943	BCAH187_OPERON_1365	0.0033343	16.55	2.18e-07	12.9953	AAGTTTAATTTTTACAAAAAAGTTTA	BCAH187_A2644
2427201	2427226	+	BCQ_sigBi_000943	BCQ_OPERON_1270	0.0033343	16.55	2.18e-07	12.9953	AAGTTTAATTTTTACAAAAAAGTTTA	BCQ_2466
968859	968884	+	BACI_sigBi_000351	BACI_OPERON_435	0	29.82	2.17e-10	29.4124	ATGTTTAAAACTAATTTTTATGGGTA	BACI_c10240,BACI_c10280,BACI_c10250,BACI_c10260,BACI_c10230
1017539	1017564	+	BALH_sigBi_000361	BALH_OPERON_422	0	29.82	2.17e-10	29.4124	ATGTTTAAAACTAATTTTTATGGGTA	BALH_0888,BALH_0889,BALH_0887,BALH_0891,BALH_0890
1011580	1011605	+	BCZK_sigBi_000365	BCZK_OPERON_433	0	29.82	2.17e-10	29.4124	ATGTTTAAAACTAATTTTTATGGGTA	BCZK0895,BCZK0897,BCZK0898,BCZK0896,BCZK0894
995471	995496	+	BMB171_sigBi_000364	BMB171_OPERON_463	0	29.82	2.17e-10	29.4124	ATGTTTAAAACTAATTTTTATGGGTA	BMB171_C0878,BMB171_C0880,BMB171_C0879,BMB171_C0877,BMB171_C0881
2975485	2975510	+	BACI_sigBi_001104	BACI_OPERON_1632	0.004929	15.67	1.73e-07	13.7472	ATGAATACAGTTTTTATTATCGTTTT	BACI_c31610
3018040	3018065	+	BCA_sigBi_001124	BCA_OPERON_1734	0.004929	15.67	1.73e-07	13.7472	ATGAATACAGTTTTTATTATCGTTTT	BCA_3247
987304	987329	+	BcerKBAB4_sigBi_000351	BcerKBAB4_OPERON_449	0	33.2	7.04e-11	30.7909	ATGTTTAAAACATGAAAAAAGGGGTA	BcerKBAB4_0904
1097649	1097674	+	BCE_sigBi_000392	BCE_OPERON_626	0	29.82	2.17e-10	29.4124	ATGTTTAAAACTAATTTTTATGGGTA	BCE_1087,BCE_1084,BCE_1085,BCE_1086,BCE_1088
3252043	3252068	-	BAMEG_sigBi_002587	BAMEG_OPERON_1987	0	32.63	9.73e-11	30.415	ATGTTTAAAACATGAGAAAAGGGGTA	BAMEG_3578,BAMEG_3577
985242	985267	+	BC_sigBi_000366	BC_OPERON_454	0	32.63	9.73e-11	30.415	ATGTTTAAAACATGAGAAAAGGGGTA	BC1005,BC1006
973413	973438	+	BCA_sigBi_000346	BCA_OPERON_421	0	32.63	9.73e-11	30.415	ATGTTTAAAACATGAGAAAAGGGGTA	BCA_1030,BCA_1031
1028012	1028037	+	BCAH820_sigBi_000372	BCAH820_OPERON_520	0	32.63	9.73e-11	30.415	ATGTTTAAAACATGAGAAAAGGGGTA	BCAH820_1069,BCAH820_1070
1099294	1099319	+	BCE_sigBi_000393	BCE_OPERON_626	0	32.63	9.73e-11	30.415	ATGTTTAAAACATGAGAAAAGGGGTA	BCE_1087,BCE_1088
1060822	1060847	+	BCQ_sigBi_000397	BCQ_OPERON_509	0	32.63	9.73e-11	30.415	ATGTTTAAAACATGAGAAAAGGGGTA	BCQ_1069,BCQ_1070
1013225	1013250	+	BCZK_sigBi_000366	BCZK_OPERON_433	0	32.63	9.73e-11	30.415	ATGTTTAAAACATGAGAAAAGGGGTA	BCZK0897,BCZK0898
997116	997141	+	BMB171_sigBi_000367	BMB171_OPERON_463	0	32.63	9.73e-11	30.415	ATGTTTAAAACATGAGAAAAGGGGTA	BMB171_C0880,BMB171_C0881
983598	983623	+	BC_sigBi_000364	BC_OPERON_454	0	29.82	2.17e-10	29.4124	ATGTTTAAAACTAATTTTTATGGGTA	BC1005,BC1004,BC1006,BC1002,BC1003
1059177	1059202	+	BCQ_sigBi_000396	BCQ_OPERON_509	0	29.82	2.17e-10	29.4124	ATGTTTAAAACTAATTTTTATGGGTA	BCQ_1069,BCQ_1067,BCQ_1068,BCQ_1070,BCQ_1066
4091325	4091350	-	BCAH187_sigBi_002836	BCAH187_OPERON_2413	0.003141	16.68	3.18e-07	11.7421	ATTTTTAAATCCGTTATATATGGGGA	BCAH187_A4413
4047095	4047120	-	BCE_sigBi_002894	BCE_OPERON_2521	0.0015463	18.09	2.26e-07	12.87	ATTTTTAAATCCGTTATATATGGGTA	BCE_4359
3986413	3986438	-	BCQ_sigBi_002803	BCQ_OPERON_2185	0.003141	16.68	3.18e-07	11.7421	ATTTTTAAATCCGTTATATATGGGGA	BCQ_4065
4140652	4140677	-	BCZK_sigBi_002990	BCZK_OPERON_2188	0.003141	16.68	3.18e-07	11.7421	ATTTTTAAATCCGTTATATATGGGGA	BCZK4029
4086459	4086484	-	BT9727_sigBi_002955	BT9727_OPERON_2172	0.003141	16.68	3.18e-07	11.7421	ATTTTTAAATCCGTTATATATGGGGA	BT9727_4019
3967899	3967924	+	BC_sigBi_001448	BC_OPERON_2250	0.0018846	17.67	4.91e-07	10.2382	ATCTTTAACGCCTGAATAATCGGTGA	BC3995
4009922	4009947	+	BCB4264_sigBi_001437	BCB4264_OPERON_2294	0.0018846	17.67	4.91e-07	10.2382	ATCTTTAACGCCTGAATAATCGGTGA	BCB4264_A4100
3977257	3977282	+	BCG9842_sigBi_001432	BCG9842_OPERON_2354	0.0018846	17.67	3.3e-07	11.6168	ATCTTTAACGCCTGAATAATTGGTGA	BCG9842_B1139
3890744	3890769	+	BMB171_sigBi_001379	BMB171_OPERON_2183	0.0018846	17.67	4.91e-07	10.2382	ATCTTTAACGCCTGAATAATCGGTGA	BMB171_C3659
3329171	3329196	-	BcerKBAB4_sigBi_002545	BcerKBAB4_OPERON_1866	0.0005799	20.56	1.32e-07	14.6245	ATAATTAACACTATTAAATTAGTGTA	BcerKBAB4_3272
3132808	3132833	-	BCB4264_sigBi_002657	BCB4264_OPERON_1780	0.0015463	18.05	2.12e-06	4.59877	ATTTTTATAATCTCTTATTTGGGGTA	BCB4264_A3240
